# Supplementary material for: The Unique Immune System of Bats: An Evolutionary Analysis and Bibliometric Study
Source: Ecol Evol. 2024 Nov 24;14(11):e70614. doi: 10.1002/ece3.70614 (PMC11586106; doi:10.1002/ece3.70614)
Supplement: Supplementary file 1 — Data S1. [file ECE3-14-e70614-s001.zip]

Archive with 46 entries (45 files):
- ece370614-sup-0001-DataS1 /
- __MACOSX/._ece370614-sup-0001-DataS1 
- ece370614-sup-0001-DataS1 /Figure S2. The phylogenetic tree of the integrated ERVs in the Hipposideros armiger genome.pdf
- __MACOSX/ece370614-sup-0001-DataS1 /._Figure S2. The phylogenetic tree of the integrated ERVs in the Hipposideros armiger genome.pdf
- ece370614-sup-0001-DataS1 /Supplementary_Appendix_1.docx
- __MACOSX/ece370614-sup-0001-DataS1 /._Supplementary_Appendix_1.docx
- ece370614-sup-0001-DataS1 /Figure S12. The phylogenetic tree of the integrated ERVs in the Canis lupus familiaris genome.pdf
- __MACOSX/ece370614-sup-0001-DataS1 /._Figure S12. The phylogenetic tree of the integrated ERVs in the Canis lupus familiaris genome.pdf
- ece370614-sup-0001-DataS1 /Figure S11. The phylogenetic tree of the integrated ERVs in the Felis catus genome.pdf
- __MACOSX/ece370614-sup-0001-DataS1 /._Figure S11. The phylogenetic tree of the integrated ERVs in the Felis catus genome.pdf
- ece370614-sup-0001-DataS1 /.DS_Store
- __MACOSX/ece370614-sup-0001-DataS1 /._.DS_Store
- ece370614-sup-0001-DataS1 /Figure S6. The phylogenetic tree of the integrated ERVs in the Sturnira hondurensis genome.pdf
- __MACOSX/ece370614-sup-0001-DataS1 /._Figure S6. The phylogenetic tree of the integrated ERVs in the Sturnira hondurensis genome.pdf
- ece370614-sup-0001-DataS1 /Figure S4. The phylogenetic tree of the integrated ERVs in the Pteropus vampyrus genome.pdf
- __MACOSX/ece370614-sup-0001-DataS1 /._Figure S4. The phylogenetic tree of the integrated ERVs in the Pteropus vampyrus genome.pdf
- ece370614-sup-0001-DataS1 /Figure S17. The phylogenetic tree of the integrated ERVs in the Mus musculus genome.pdf
- __MACOSX/ece370614-sup-0001-DataS1 /._Figure S17. The phylogenetic tree of the integrated ERVs in the Mus musculus genome.pdf
- ece370614-sup-0001-DataS1 /Figure S13. The phylogenetic tree of the integrated ERVs in the Equus caballus genome.pdf
- __MACOSX/ece370614-sup-0001-DataS1 /._Figure S13. The phylogenetic tree of the integrated ERVs in the Equus caballus genome.pdf
- ece370614-sup-0001-DataS1 /Supplemental data.pdf
- __MACOSX/ece370614-sup-0001-DataS1 /._Supplemental data.pdf
- ece370614-sup-0001-DataS1 /Figure S7. The phylogenetic tree of the integrated ERVs in the Phyllostomus discolor genome.pdf
- __MACOSX/ece370614-sup-0001-DataS1 /._Figure S7. The phylogenetic tree of the integrated ERVs in the Phyllostomus discolor genome.pdf
- ece370614-sup-0001-DataS1 /Figure S8. The phylogenetic tree of the integrated ERVs in the Molossus molossus genome.pdf
- __MACOSX/ece370614-sup-0001-DataS1 /._Figure S8. The phylogenetic tree of the integrated ERVs in the Molossus molossus genome.pdf
- ece370614-sup-0001-DataS1 /Figure S5. The phylogenetic tree of the integrated ERVs in the Pteropus alecto genome.pdf
- __MACOSX/ece370614-sup-0001-DataS1 /._Figure S5. The phylogenetic tree of the integrated ERVs in the Pteropus alecto genome.pdf
- ece370614-sup-0001-DataS1 /Figure S3. The phylogenetic tree of the integrated ERVs in the Rousettus aegyptiacus genome.pdf
- __MACOSX/ece370614-sup-0001-DataS1 /._Figure S3. The phylogenetic tree of the integrated ERVs in the Rousettus aegyptiacus genome.pdf
- ece370614-sup-0001-DataS1 /Supplemental  materials.docx
- __MACOSX/ece370614-sup-0001-DataS1 /._Supplemental  materials.docx
- ece370614-sup-0001-DataS1 /Figure S16. The phylogenetic tree of the integrated ERVs in the Homo sapiens genome.pdf
- __MACOSX/ece370614-sup-0001-DataS1 /._Figure S16. The phylogenetic tree of the integrated ERVs in the Homo sapiens genome.pdf
- ece370614-sup-0001-DataS1 /Figure S10. The phylogenetic tree of the integrated ERVs in the Myotis lucifugus genome.pdf
- __MACOSX/ece370614-sup-0001-DataS1 /._Figure S10. The phylogenetic tree of the integrated ERVs in the Myotis lucifugus genome.pdf
- ece370614-sup-0001-DataS1 /Figure S9. The phylogenetic tree of the integrated ERVs in the Myotis myotis genome.pdf
- __MACOSX/ece370614-sup-0001-DataS1 /._Figure S9. The phylogenetic tree of the integrated ERVs in the Myotis myotis genome.pdf
- ece370614-sup-0001-DataS1 /Figure S14. The phylogenetic tree of the integrated ERVs in the Sus scrofa genome.pdf
- __MACOSX/ece370614-sup-0001-DataS1 /._Figure S14. The phylogenetic tree of the integrated ERVs in the Sus scrofa genome.pdf
- ece370614-sup-0001-DataS1 /Supplementary tables.xlsx
- __MACOSX/ece370614-sup-0001-DataS1 /._Supplementary tables.xlsx
- ece370614-sup-0001-DataS1 /Figure S1. The divergence time tree of 28 mammals.pdf
- __MACOSX/ece370614-sup-0001-DataS1 /._Figure S1. The divergence time tree of 28 mammals.pdf
- ece370614-sup-0001-DataS1 /Figure S15. The phylogenetic tree of the integrated ERVs in the Sorex araneus genome.pdf
- __MACOSX/ece370614-sup-0001-DataS1 /._Figure S15. The phylogenetic tree of the integrated ERVs in the Sorex araneus genome.pdf
