# Supplementary material for: The Unique Immune System of Bats: An Evolutionary Analysis and Bibliometric Study
Source: Ecol Evol. 2024 Nov 24;14(11):e70614. doi: 10.1002/ece3.70614 (PMC11586106; doi:10.1002/ece3.70614)
Supplement: Supplementary file 1 — Data S1. [file ECE3-14-e70614-s001.zip › ece370614-sup-0001-DataS1 /Supplementary tables.xlsx]

## Sheet: Table S1
Table S1. Information of 28 mammalian genomes used for comparative and phylogenetic analyses.
ID	Species name	Genome size (Gb)	Scaffold N50 (Mb)	Contig N50 (Mb)	Genome coverage (×)	Assembly level	Genome version	Website
1	Trichechus manatus latirostris	3.10379	14.4427	0.03775	150	Scaffold	TriManLat1.0	https://ftp.ncbi.nlm.nih.gov/genomes/all/GCF/000/243/295/GCF_000243295.1_TriManLat1.0/
2	Orycteropus afer	4.44406	7.87583	0.017683	44	Scaffold	OryAfe1.0	https://ftp.ncbi.nlm.nih.gov/genomes/all/GCF/000/298/275/GCF_000298275.1_OryAfe1.0/
3	Dasypus novemcinctus	3.63	1.69	0.04	17	Scaffold	Dasnov3.2	https://ftp.ncbi.nlm.nih.gov/genomes/all/GCF/000/208/655/GCF_000208655.3_Dasnov3.2/
4	Homo sapiens	3.09944	67.7949	57.8794	NA	Chromosome	GRCh38.p14	https://ftp.ncbi.nlm.nih.gov/genomes/all/GCF/000/001/405/GCF_000001405.40_GRCh38.p14/
5	Pan troglodytes	3.05038	53.1037	12.2686	124	Chromosome	Clint_PTRv2	https://ftp.ncbi.nlm.nih.gov/genomes/all/GCF/002/880/755/GCF_002880755.1_Clint_PTRv2/
6	Mus musculus	2.72821	106.145	59.4629	NA	Chromosome	GRCm39	https://ftp.ncbi.nlm.nih.gov/genomes/refseq/vertebrate_mammalian/Mus_musculus/latest_assembly_versions/GCF_000001635.27_GRCm39/
7	Rattus norvegicus	2.6479	135.013	29.1983	92	Chromosome	mRatBN7.2	https://ftp.ncbi.nlm.nih.gov/genomes/refseq/vertebrate_mammalian/Rattus_norvegicus/latest_assembly_versions/GCF_015227675.2_mRatBN7.2/
8	Ochotona curzoniae	2.09	33.88	29.56	165	Scaffold	NIBS_Ocur_1.0	https://ftp.ncbi.nlm.nih.gov/genomes/all/GCF/017/591/425/GCF_017591425.1_NIBS_Ocur_1.0/
9	Erinaceus europaeus	2.7157	3.26462	0.021359	79	Scaffold	EriEur2.0	https://ftp.ncbi.nlm.nih.gov/genomes/all/GCF/000/296/755/GCF_000296755.1_EriEur2.0/
10	Sorex araneus	2.42316	22.7944	0.022623	120	Scaffold	SorAra2.0	https://ftp.ncbi.nlm.nih.gov/genomes/all/GCF/000/181/275/GCF_000181275.1_SorAra2.0/
11	Manis pentadactyla	2.5369	NA	13.9733	144	Contig	ASM2424420v1	https://ftp.ncbi.nlm.nih.gov/genomes/genbank/vertebrate_mammalian/Manis_pentadactyla/latest_assembly_versions/GCA_024244205.1_ASM2424420v1/
12	Manis javanica	2.44068	NA	15.8133	242	Contig	ASM2460508v1	https://ftp.ncbi.nlm.nih.gov/genomes/genbank/vertebrate_mammalian/Manis_javanica/latest_assembly_versions/GCA_024605085.1_ASM2460508v1/
13	Felis catus	2.42573	148.491	90.7315	76	Chromosome	F.catus_Fca126_mat1.0	https://ftp.ncbi.nlm.nih.gov/genomes/refseq/vertebrate_mammalian/Felis_catus/latest_assembly_versions/GCF_018350175.1_F.catus_Fca126_mat1.0/
14	Canis lupus familiaris	2.31279	63.7386	27.4871	100	Chromosome	Dog10K_Boxer_Tasha	https://ftp.ncbi.nlm.nih.gov/genomes/all/GCF/000/002/285/GCF_000002285.5_Dog10K_Boxer_Tasha/
15	Ceratotherium simum simum	2.46435	26.2777	0.09296	91	Scaffold	CerSimSim1.0	https://ftp.ncbi.nlm.nih.gov/genomes/all/GCF/000/283/155/GCF_000283155.1_CerSimSim1.0/
16	Equus caballus	2.50695	87.2308	1.50275	88	Chromosome	EquCab3.0	https://ftp.ncbi.nlm.nih.gov/genomes/refseq/vertebrate_mammalian/Equus_caballus/latest_assembly_versions/GCF_002863925.1_EquCab3.0/
17	Bos taurus	2.71119	103.309	25.8961	NA	Chromosome	ARS-UCD1.3	https://ftp.ncbi.nlm.nih.gov/genomes/refseq/vertebrate_mammalian/Bos_taurus/latest_assembly_versions/GCF_002263795.2_ARS-UCD1.3/
18	Sus scrofa	2.5019	88.2318	48.2313	65	Chromosome	Sscrofa11.1	https://ftp.ncbi.nlm.nih.gov/genomes/refseq/vertebrate_mammalian/Sus_scrofa/latest_assembly_versions/GCF_000003025.6_Sscrofa11.1/
19	Camelus ferus	2.08708	76.0257	5.3654	50	Chromosome	BCGSAC_Cfer_1.0	https://ftp.ncbi.nlm.nih.gov/genomes/all/GCF/009/834/535/GCF_009834535.1_BCGSAC_Cfer_1.0/
20	Pteropus vampyrus	2.19828	5.95402	0.021866	188	Scaffold	Pvam_2.0	https://ftp.ncbi.nlm.nih.gov/genomes/all/GCF/000/151/845/GCF_000151845.1_Pvam_2.0/
21	Pteropus alecto	1.98596	15.9548	0.031842	110	Scaffold	ASM32557v1	https://ftp.ncbi.nlm.nih.gov/genomes/all/GCF/000/325/575/GCF_000325575.1_ASM32557v1/
22	Rousettus aegyptiacus	1.8936	113.812	21.9993	64.6	Scaffold	mRouAeg1.p	https://ftp.ncbi.nlm.nih.gov/genomes/all/GCF/014/176/215/GCF_014176215.1_mRouAeg1.p/
23	Hipposideros armiger	2.23631	2.32818	0.039869	218.6	Scaffold	ASM189008v1	https://ftp.ncbi.nlm.nih.gov/genomes/all/GCF/001/890/085/GCF_001890085.1_ASM189008v1/
24	Phyllostomus discolor	2.09451	171.075	15.5087	78	Scaffold	MPI-CBG_DAmar_mPhyDis1.p_v1.0	https://ftp.ncbi.nlm.nih.gov/genomes/genbank/vertebrate_mammalian/Phyllostomus_discolor/latest_assembly_versions/GCA_014049915.1_MPI-CBG_DAmar_mPhyDis1.p_v1.0/
25	Sturnira hondurensis	2.09645	10.1648	2.13642	158.8	Scaffold	WHU_Shon_v2.1	https://ftp.ncbi.nlm.nih.gov/genomes/all/GCF/014/824/575/GCF_014824575.2_WHU_Shon_v2.1/
26	Myotis lucifugus	2.03458	4.29331	0.06433	7	Scaffold	Myoluc2.0	https://ftp.ncbi.nlm.nih.gov/genomes/all/GCF/000/147/115/GCF_000147115.1_Myoluc2.0/
27	Myotis myotis	2.00278	94.4489	12.5111	90.9	Scaffold	mMyoMyo1.p	https://ftp.ncbi.nlm.nih.gov/genomes/refseq/vertebrate_mammalian/Myotis_myotis/latest_assembly_versions/GCF_014108235.1_mMyoMyo1.p/
28	Molossus molossus	2.31557	110.665	22.1749	58.3	Scaffold	mMolMol1.p	https://ftp.ncbi.nlm.nih.gov/genomes/all/GCF/014/108/415/GCF_014108415.1_mMolMol1.p/

## Sheet: Table S2
Table S2. The probe sequences for the identification of endogenous retroviruses.
Family	Abbreviation	Name	POL
Alpharetroviruses	ALV	Avian Leukosis Virus	AJG42161.1
	RSV	Rous Sarcoma Virus	CAA48535.1
Betaretroviruses	SRV	Simian retrovirus 2	ATN28189.1
	JSRV	Jaagsiekte sheep retrovirus	AAD45226.1
	DrERV	Desmodus rotundus endogenous retrovirus	AJR27940.1
Gammaretroviruses	PoERV	Porcine endogenous retrovirus	AAL38193.1
	KoRV	Koala Retrovirus	YP_009513211.1
Deltaretrovirus	BLV	Bovine leukemia virus	BAA00544.1
	HTLV	Human T-lymphotropic virus 2	AAD34842.1
Epsilonretroviruses	WEHV	Walleye epidermal hyperplasia virus 1	AAD30048.1
Lentiviruses	HIV-1	Human immunodeficiency virus 1	NP_789740.1
	FIV	Feline immunodeficiency virus	CAA40318.1
Spumaretroviruses	BFV	Bovine foamy virus	AFR79239.1
	FFV	Feline foamy virus	CAA11581.1

## Sheet: Table S3
Table S3. Endogenous retrovirus sequences integrated in mammal genomes.
Type\Number of sequnces	Hipposideros armiger	Rousettus aegyptiacus	Pteropus vampyrus	Pteropus alecto	Sturnira hondurensis	Phyllostomus discolor	Molossus molossus	Myotis myotis	Myotis lucifugus	Felis catus	Canis lupus familiaris	Equus caballus	Sus scrofa	Sorex araneus	Homo Sapiens	Mus musculus
Total sequences	278	282	262	287	203	171	429	147	182	192	77	176	136	79	842	750
Clusters
Alpharetroviruses	0	0	0	0	0	0	26	0	0	0	0	0	0	0	113	0
Betaretroviruses	64	42	23	15	31	25	57	45	56	15	3	21	14	62	40	478
Gammaretroviruses	158	209	209	252	168	145	284	97	116	158	68	60	101	9	164	209
Epsilonretroviruses	39	12	11	15	0	0	61	4	5	4	4	91	14	0	523	0
Spumaretroviruses	16	5	0	0	2	1	0	0	2	12	2	0	0	2	0	0
Deltaretroviruses	0	0	0	0	0	0	1	0	0	0	0	0	0	0	0	0
Ungrouped	1	14	19	5	2	0	0	1	3	3	0	4	7	6	2	63

## Sheet: Table S4
Table S4. The expansion and contraction gene families of all the branches in the phylogenetic species tree.
Orthogroup	Expansion(+)/contraction(-)
######0
OG0000000	-
OG0000002	-
OG0000005	+
OG0000008	+
OG0000013	-
OG0000014	-
OG0000016	+
OG0000017	-
OG0000027	-
OG0000031	-
OG0000032	+
OG0000033	-
OG0000034	-
OG0000035	+
OG0000039	+
OG0000041	+
OG0000042	+
OG0000052	+
OG0000056	+
OG0000057	-
OG0000059	+
OG0000065	-
OG0000079	-
OG0000080	+
OG0000083	+
OG0000084	-
OG0000086	-
OG0000089	+
OG0000090	+
OG0000093	-
OG0000101	+
OG0000102	+
OG0000112	+
OG0000124	-
OG0000132	-
OG0000134	-
OG0000135	+
OG0000140	+
OG0000144	-
OG0000152	-
OG0000154	-
OG0000155	-
OG0000156	+
OG0000160	-
OG0000180	-
OG0000182	-
OG0000184	-
OG0000188	+
OG0000191	-
OG0000194	+
OG0000201	-
OG0000202	-
OG0000203	-
OG0000206	-
OG0000213	+
OG0000217	+
OG0000223	-
OG0000225	-
OG0000227	+
OG0000243	+
OG0000272	+
OG0000273	-
OG0000289	-
OG0000299	-
OG0000309	-
OG0000314	-
OG0000322	-
OG0000329	-
OG0000330	+
OG0000331	+
OG0000332	+
OG0000333	-
OG0000340	-
OG0000343	-
OG0000355	-
OG0000364	+
OG0000371	+
OG0000383	-
OG0000384	+
OG0000385	+
OG0000388	-
OG0000391	+
OG0000392	-
OG0000395	+
OG0000404	-
OG0000420	-
OG0000426	+
OG0000427	-
OG0000445	-
OG0000460	-
OG0000468	-
OG0000471	-
OG0000477	-
OG0000480	-
OG0000484	+
OG0000496	-
OG0000519	-
OG0000538	-
OG0000561	-
OG0000569	-
OG0000578	-
OG0000660	-
OG0000666	-
OG0000718	-
OG0000719	-
OG0000750	-
OG0000785	-
OG0000788	+
OG0000798	-
OG0000820	-
OG0000857	-
OG0000861	+
OG0000899	-
OG0000900	+
OG0000908	-
OG0000911	+
OG0000925	-
OG0000959	+
OG0000971	-
OG0000973	+
OG0000983	-
OG0000997	-
OG0001002	-
OG0001004	-
OG0001006	-
OG0001018	-
OG0001032	-
OG0001037	+
OG0001045	-
OG0001076	+
OG0001090	-
OG0001095	-
OG0001100	+
OG0001112	-
OG0001131	-
OG0001133	+
OG0001137	+
OG0001141	-
OG0001185	+
OG0001187	-
OG0001196	+
OG0001218	+
OG0001225	-
OG0001261	+
OG0001264	+
OG0001295	+
OG0001322	+
OG0001335	-
OG0001336	+
OG0001438	-
OG0001515	-
OG0001770	-
OG0001774	-
OG0001834	-
OG0001845	-
OG0002483	-
OG0012773	-
OG0014070	+
OG0014796	+
OG0014865	+
OG0014929	-
OG0015674	+
OG0015691	+
OG0016009	-
OG0016162	-
OG0016271	-
OG0016404	-
OG0016415	-
OG0016542	-
OG0016582	-
OG0016612	+
OG0016647	-
OG0016704	+
OG0016741	-
OG0016805	+
OG0016811	-
OG0016836	-
OG0016869	-
OG0016875	+
OG0016876	-
OG0016889	+
OG0017004	+
OG0017005	-
OG0017009	+
OG0017018	-
OG0017076	+
OG0017082	-
OG0017090	-
OG0017092	-
OG0017126	+
OG0017140	+
OG0017141	+
OG0017142	+
OG0017152	-
OG0017154	+
OG0017156	-
OG0017164	-
OG0017167	-
OG0017178	+
OG0017179	-
OG0017189	-
OG0017197	-
OG0017201	+
OG0017202	+
OG0017213	-
OG0017243	+
OG0017252	+
OG0017261	-
OG0017267	-
OG0017272	+
OG0017284	-
OG0017298	-
OG0017303	-
OG0017317	+
OG0017328	-
OG0017329	+
OG0017330	-
OG0017342	-
OG0017350	-
OG0017356	-
OG0017363	-
OG0017364	-
OG0017369	-
OG0017372	-
OG0017396	+
OG0017398	+
OG0017403	-
OG0017421	-
OG0017432	-
OG0017436	-
OG0017437	-
OG0017465	-
OG0017474	-
OG0017480	-
OG0017496	-
OG0017504	-
OG0017506	-
OG0017513	-
OG0017527	+
OG0017541	-
OG0017546	-
OG0017561	+
OG0017563	+
OG0017566	-
OG0017591	-
OG0017592	-
OG0017593	-
OG0017594	-
OG0017595	-
OG0017596	-
OG0017606	-
OG0017622	-
OG0017636	-
OG0017638	-
OG0017658	-
OG0017666	-
OG0017689	-
OG0017691	+
OG0017692	+
OG0017693	+
OG0017721	-
OG0017745	-
OG0017748	-
OG0017760	-
OG0017762	-
OG0017771	-
OG0017790	-
OG0017800	+
OG0017802	+
OG0017850	-
OG0017851	-
OG0017852	-
OG0017880	-
OG0017884	-
OG0017897	-
OG0017904	-
OG0017905	-
OG0017917	-
OG0017923	-
OG0017929	-
OG0017933	+
OG0017960	-
OG0017964	-
OG0018037	-
OG0018059	-
OG0018064	-
OG0018072	-
OG0018131	-
OG0018289	-
OG0018352	-
OG0018445	-
OG0018504	-
OG0018629	-
OG0018632	-
OG0018691	-
OG0018809	-
OG0018891	-
OG0018923	-
OG0018928	-
######2
OG0000005	-
OG0000008	-
OG0000011	-
OG0000012	-
OG0000016	-
OG0000021	+
OG0000022	+
OG0000028	-
OG0000029	-
OG0000032	-
OG0000034	+
OG0000039	-
OG0000042	-
OG0000048	+
OG0000052	-
OG0000056	-
OG0000075	+
OG0000080	-
OG0000084	+
OG0000086	+
OG0000089	-
OG0000096	-
OG0000097	+
OG0000098	+
OG0000102	-
OG0000104	+
OG0000110	+
OG0000121	-
OG0000123	+
OG0000124	+
OG0000125	-
OG0000128	+
OG0000134	+
OG0000148	+
OG0000153	+
OG0000154	+
OG0000156	-
OG0000160	+
OG0000163	+
OG0000172	+
OG0000174	+
OG0000176	+
OG0000177	+
OG0000184	+
OG0000188	-
OG0000192	+
OG0000196	+
OG0000199	+
OG0000200	-
OG0000202	+
OG0000203	+
OG0000223	+
OG0000224	+
OG0000227	-
OG0000235	+
OG0000246	+
OG0000257	+
OG0000282	+
OG0000286	+
OG0000289	+
OG0000293	+
OG0000299	+
OG0000307	+
OG0000321	+
OG0000328	+
OG0000329	+
OG0000330	-
OG0000334	+
OG0000357	+
OG0000362	+
OG0000376	+
OG0000377	+
OG0000391	-
OG0000400	+
OG0000409	+
OG0000417	+
OG0000425	-
OG0000426	-
OG0000434	-
OG0000437	+
OG0000448	+
OG0000460	+
OG0000484	-
OG0000553	+
OG0000561	+
OG0000666	+
OG0000694	-
OG0000719	+
OG0000739	-
OG0000750	+
OG0000812	+
OG0000856	+
OG0000858	+
OG0000896	+
OG0000899	+
OG0000900	-
OG0000911	-
OG0000915	+
OG0000920	-
OG0000928	-
OG0000929	+
OG0000936	-
OG0000949	+
OG0000972	+
OG0000973	-
OG0001004	+
OG0001037	-
OG0001045	+
OG0001075	+
OG0001076	-
OG0001090	+
OG0001099	+
OG0001103	+
OG0001143	+
OG0001183	+
OG0001187	+
OG0001196	-
OG0001209	+
OG0001266	-
OG0001273	+
OG0001279	+
OG0001335	+
OG0001438	+
OG0001535	+
OG0001588	+
OG0002471	+
OG0002483	+
OG0002497	+
OG0004168	+
OG0015513	-
OG0016219	+
OG0016220	-
OG0016271	+
OG0016404	+
OG0016415	+
OG0016427	-
OG0016539	-
OG0016647	+
OG0016660	+
OG0016704	-
OG0016709	+
OG0016715	-
OG0016720	-
OG0016722	-
OG0016749	+
OG0016805	-
OG0016867	+
OG0016875	-
OG0016876	+
OG0016891	-
OG0016926	+
OG0016985	-
OG0016991	-
OG0017004	-
OG0017018	+
OG0017027	-
OG0017050	-
OG0017076	-
OG0017114	+
OG0017135	-
OG0017140	-
OG0017141	-
OG0017142	-
OG0017162	-
OG0017179	+
OG0017184	-
OG0017192	-
OG0017201	-
OG0017202	-
OG0017213	+
OG0017231	-
OG0017255	-
OG0017261	+
OG0017269	-
OG0017272	-
OG0017284	+
OG0017317	-
OG0017328	+
OG0017329	-
OG0017330	+
OG0017342	+
OG0017359	+
OG0017371	-
OG0017376	-
OG0017384	+
OG0017396	-
OG0017403	+
OG0017421	+
OG0017451	-
OG0017474	+
OG0017480	+
OG0017496	+
OG0017527	-
OG0017532	-
OG0017561	-
OG0017563	-
OG0017566	+
OG0017568	-
OG0017591	+
OG0017592	+
OG0017593	+
OG0017594	+
OG0017595	+
OG0017596	+
OG0017620	-
OG0017666	+
OG0017676	-
OG0017679	-
OG0017689	+
OG0017691	-
OG0017692	-
OG0017693	-
OG0017748	+
OG0017754	-
OG0017777	-
OG0017782	-
OG0017800	-
OG0017802	-
OG0017850	+
OG0017851	+
OG0017852	+
OG0017893	-
OG0017897	+
OG0017933	-
OG0017950	-
OG0017953	-
OG0017960	+
OG0018056	-
OG0018072	+
OG0018080	-
OG0018188	-
OG0018198	-
OG0018209	-
OG0018212	-
OG0018220	-
OG0018248	-
OG0018436	-
OG0018923	+
######1
OG0000000	-
OG0000002	-
OG0000003	+
OG0000004	+
OG0000006	-
OG0000007	-
OG0000008	+
OG0000011	-
OG0000012	-
OG0000013	-
OG0000014	-
OG0000015	-
OG0000016	+
OG0000019	-
OG0000022	+
OG0000026	-
OG0000028	-
OG0000029	-
OG0000031	-
OG0000037	-
OG0000041	+
OG0000043	-
OG0000044	-
OG0000050	-
OG0000053	-
OG0000059	+
OG0000070	-
OG0000072	-
OG0000079	-
OG0000087	-
OG0000088	-
OG0000090	+
OG0000091	+
OG0000093	-
OG0000094	-
OG0000096	-
OG0000102	+
OG0000109	+
OG0000120	+
OG0000122	-
OG0000123	+
OG0000134	+
OG0000138	+
OG0000140	+
OG0000141	-
OG0000156	+
OG0000162	-
OG0000165	-
OG0000172	+
OG0000175	+
OG0000185	+
OG0000213	+
OG0000217	+
OG0000257	+
OG0000295	+
OG0000339	-
OG0000341	+
OG0000343	-
OG0000366	-
OG0000381	-
OG0000382	+
OG0000426	+
OG0000463	-
OG0000484	+
OG0000490	-
OG0000507	-
OG0000734	-
OG0000738	-
OG0000828	-
OG0000856	+
OG0000865	-
OG0000911	+
OG0000927	-
OG0000949	+
OG0000961	-
OG0000972	+
OG0000973	+
OG0000979	-
OG0001004	+
OG0001022	-
OG0001079	-
OG0001081	-
OG0001097	-
OG0001137	+
OG0001185	+
OG0001212	-
OG0001218	+
OG0001335	+
OG0001336	+
OG0001422	+
OG0014865	+
OG0015674	+
OG0016219	+
OG0016271	+
OG0016415	+
OG0016805	+
OG0016876	+
OG0017009	+
OG0017018	+
OG0017076	+
OG0017140	+
OG0017141	+
OG0017142	+
OG0017178	+
OG0017201	+
OG0017202	+
OG0017272	+
OG0017328	+
OG0017398	+
######5
OG0000002	-
OG0000003	-
OG0000005	+
OG0000008	-
OG0000013	+
OG0000026	+
OG0000031	+
OG0000039	+
OG0000057	+
OG0000069	+
OG0000070	+
OG0000095	+
OG0000098	+
OG0000120	-
OG0000133	+
OG0000163	+
OG0000164	+
OG0000165	+
OG0000184	+
OG0000187	+
OG0000221	+
OG0000275	+
OG0000322	+
OG0000330	+
OG0000340	+
OG0000343	+
OG0000413	+
OG0000433	+
OG0000463	+
OG0000525	+
OG0000734	+
OG0000897	+
OG0000937	+
OG0000939	+
OG0000964	+
OG0001167	+
OG0013270	+
######4
OG0000000	-
OG0000002	-
OG0000003	-
OG0000004	-
OG0000006	+
OG0000008	-
OG0000011	-
OG0000013	+
OG0000016	-
OG0000017	-
OG0000020	+
OG0000022	-
OG0000024	-
OG0000031	+
OG0000037	-
OG0000041	-
OG0000042	-
OG0000046	-
OG0000047	-
OG0000049	+
OG0000054	+
OG0000057	-
OG0000059	-
OG0000060	+
OG0000066	+
OG0000068	+
OG0000069	+
OG0000070	+
OG0000073	-
OG0000074	+
OG0000076	+
OG0000080	-
OG0000084	+
OG0000088	-
OG0000090	-
OG0000095	+
OG0000097	-
OG0000098	+
OG0000099	-
OG0000111	+
OG0000113	-
OG0000116	-
OG0000120	-
OG0000121	-
OG0000131	-
OG0000133	+
OG0000134	+
OG0000136	+
OG0000148	-
OG0000150	+
OG0000153	-
OG0000156	+
OG0000158	-
OG0000159	+
OG0000161	-
OG0000163	+
OG0000172	+
OG0000176	+
OG0000188	-
OG0000208	-
OG0000227	+
OG0000228	+
OG0000234	+
OG0000243	+
OG0000246	+
OG0000275	+
OG0000282	-
OG0000291	+
OG0000309	+
OG0000328	-
OG0000334	-
OG0000337	-
OG0000340	+
OG0000343	+
OG0000364	+
OG0000373	+
OG0000374	+
OG0000384	+
OG0000402	+
OG0000409	-
OG0000413	+
OG0000420	+
OG0000431	-
OG0000463	+
OG0000569	+
OG0000578	+
OG0000779	+
OG0000783	+
OG0000785	+
OG0000824	+
OG0000897	+
OG0000900	+
OG0000927	-
OG0000929	+
OG0000946	+
OG0000964	+
OG0000972	-
OG0000983	-
OG0000991	+
OG0001006	-
OG0001007	-
OG0001018	+
OG0001022	-
OG0001075	-
OG0001095	+
OG0001097	-
OG0001111	+
OG0001133	-
OG0001172	-
OG0001212	-
OG0001218	-
OG0001239	+
OG0001261	-
OG0001296	-
OG0001299	+
OG0001308	+
OG0001365	+
OG0001439	+
OG0001845	+
OG0013752	+
OG0014865	+
OG0015832	+
OG0016009	+
OG0016332	+
OG0016411	+
OG0017017	+
OG0017081	+
OG0017267	+
######7
OG0000000	+
OG0000001	-
OG0000003	-
OG0000005	+
OG0000006	-
OG0000007	+
OG0000008	-
OG0000012	+
OG0000016	+
OG0000021	+
OG0000023	+
OG0000025	-
OG0000026	+
OG0000027	+
OG0000028	+
OG0000029	+
OG0000030	-
OG0000032	+
OG0000036	+
OG0000039	+
OG0000041	+
OG0000042	+
OG0000043	+
OG0000044	+
OG0000045	+
OG0000050	+
OG0000053	+
OG0000057	+
OG0000060	-
OG0000068	+
OG0000069	+
OG0000070	+
OG0000075	+
OG0000076	-
OG0000081	+
OG0000083	+
OG0000087	+
OG0000088	+
OG0000104	-
OG0000114	+
OG0000117	+
OG0000120	-
OG0000121	+
OG0000125	+
OG0000128	+
OG0000138	+
OG0000144	+
OG0000147	-
OG0000152	-
OG0000153	+
OG0000154	+
OG0000164	+
OG0000165	+
OG0000171	+
OG0000172	-
OG0000175	-
OG0000181	+
OG0000184	+
OG0000187	+
OG0000191	+
OG0000195	+
OG0000207	+
OG0000212	+
OG0000215	+
OG0000219	+
OG0000225	-
OG0000230	+
OG0000239	+
OG0000273	+
OG0000282	+
OG0000299	+
OG0000314	-
OG0000322	+
OG0000330	+
OG0000340	+
OG0000341	+
OG0000345	-
OG0000357	+
OG0000383	+
OG0000387	+
OG0000388	+
OG0000394	-
OG0000401	+
OG0000419	+
OG0000420	-
OG0000430	+
OG0000433	+
OG0000434	+
OG0000448	+
OG0000450	+
OG0000451	+
OG0000471	+
OG0000477	+
OG0000497	+
OG0000507	+
OG0000525	+
OG0000538	+
OG0000561	+
OG0000695	+
OG0000719	+
OG0000820	+
OG0000828	+
OG0000832	+
OG0000861	+
OG0000865	+
OG0000916	+
OG0000924	+
OG0000926	+
OG0000927	+
OG0000937	+
OG0000939	+
OG0000964	+
OG0000972	+
OG0001006	+
OG0001045	+
OG0001052	+
OG0001079	+
OG0001083	+
OG0001142	+
OG0001157	+
OG0001165	+
OG0001167	+
OG0001218	+
OG0001220	+
OG0001261	+
OG0001361	+
OG0001440	+
OG0001519	+
OG0001629	+
OG0001772	+
OG0001777	+
OG0001778	+
OG0001834	+
OG0002076	+
OG0002489	+
OG0002501	+
OG0003546	+
OG0006201	+
OG0006202	+
OG0012706	+
OG0012707	+
OG0012708	+
OG0013270	+
OG0014824	+
OG0014826	+
OG0014827	+
OG0014929	+
OG0015646	+
OG0015691	+
OG0016012	+
OG0016013	+
OG0016206	+
OG0016229	+
OG0016231	+
OG0016232	+
OG0016416	+
OG0016417	+
OG0016494	+
OG0016548	+
OG0016549	+
OG0016550	+
OG0016652	+
OG0016722	+
OG0016802	+
OG0016808	+
OG0016810	+
OG0016880	+
OG0016952	+
OG0017016	+
OG0017147	+
OG0017148	+
OG0017197	+
OG0017210	+
OG0017211	+
OG0017338	+
######6
OG0000001	-
OG0000002	-
OG0000003	-
OG0000007	-
OG0000008	-
OG0000011	-
OG0000013	-
OG0000018	-
OG0000020	-
OG0000026	+
OG0000027	+
OG0000031	-
OG0000032	+
OG0000035	+
OG0000039	+
OG0000040	-
OG0000041	+
OG0000046	+
OG0000047	-
OG0000053	+
OG0000054	+
OG0000056	+
OG0000057	+
OG0000059	+
OG0000068	+
OG0000070	+
OG0000072	-
OG0000074	+
OG0000075	-
OG0000079	-
OG0000083	+
OG0000084	-
OG0000094	+
OG0000095	+
OG0000112	+
OG0000115	+
OG0000117	-
OG0000124	-
OG0000133	+
OG0000144	+
OG0000153	+
OG0000159	+
OG0000160	-
OG0000161	+
OG0000164	+
OG0000169	-
OG0000171	+
OG0000178	+
OG0000182	-
OG0000184	-
OG0000187	+
OG0000194	+
OG0000195	+
OG0000207	+
OG0000217	+
OG0000219	+
OG0000221	+
OG0000237	+
OG0000243	+
OG0000245	+
OG0000257	+
OG0000261	+
OG0000273	-
OG0000300	+
OG0000305	+
OG0000312	+
OG0000328	-
OG0000339	+
OG0000340	-
OG0000343	-
OG0000347	+
OG0000394	-
OG0000395	+
OG0000401	-
OG0000413	+
OG0000416	+
OG0000418	+
OG0000426	+
OG0000430	+
OG0000433	+
OG0000434	-
OG0000451	+
OG0000480	+
OG0000513	-
OG0000525	+
OG0000571	+
OG0000578	+
OG0000643	+
OG0000691	+
OG0000709	+
OG0000718	-
OG0000734	+
OG0000739	-
OG0000754	+
OG0000779	+
OG0000791	-
OG0000828	+
OG0000846	+
OG0000861	+
OG0000896	+
OG0000897	+
OG0000908	+
OG0000911	-
OG0000916	+
OG0000924	+
OG0000926	+
OG0000936	+
OG0000937	+
OG0000939	+
OG0000946	-
OG0000983	+
OG0001040	+
OG0001052	-
OG0001062	+
OG0001079	+
OG0001103	+
OG0001116	+
OG0001123	-
OG0001133	+
OG0001137	+
OG0001141	-
OG0001142	+
OG0001143	-
OG0001149	+
OG0001165	+
OG0001167	+
OG0001172	-
OG0001185	-
OG0001218	+
OG0001242	+
OG0001251	+
OG0001261	+
OG0001296	+
OG0001322	+
OG0001361	+
OG0001440	+
OG0001519	+
OG0001629	+
OG0001777	+
OG0001778	+
OG0002076	+
OG0002501	+
OG0003546	+
OG0004168	-
OG0006201	+
OG0006202	+
OG0009418	+
OG0012706	+
OG0012707	+
OG0012708	-
OG0013105	+
OG0014824	+
OG0014826	-
OG0014827	-
OG0014927	+
OG0015513	+
OG0015631	+
OG0015646	-
OG0015674	+
OG0015691	+
OG0015772	+
OG0016012	+
OG0016013	+
OG0016220	-
OG0016229	+
OG0016231	-
OG0016232	-
OG0016280	-
OG0016323	-
OG0016411	-
OG0016416	+
OG0016417	-
OG0016548	-
OG0016549	+
OG0016550	-
OG0016652	+
OG0016660	+
OG0016709	+
OG0016722	+
OG0016741	-
OG0016808	+
OG0016809	+
OG0016810	+
OG0016871	+
OG0016880	+
OG0016952	-
OG0016995	+
OG0017078	+
OG0017079	+
OG0017092	-
OG0017134	+
OG0017146	+
OG0017147	+
OG0017152	-
OG0017154	-
OG0017156	-
OG0017164	-
OG0017210	+
OG0017211	+
OG0017214	-
OG0017223	-
OG0017232	+
OG0017255	-
OG0017261	-
OG0017268	-
OG0017279	+
OG0017280	+
OG0017282	+
OG0017286	-
OG0017303	-
OG0017317	+
OG0017330	-
OG0017336	+
OG0017343	-
OG0017348	-
OG0017363	-
OG0017413	+
OG0017414	+
OG0017464	-
OG0017484	+
OG0017485	+
OG0017486	+
OG0017487	+
OG0017488	+
OG0017489	+
OG0017497	-
OG0017504	-
OG0017527	+
OG0017529	-
OG0017541	-
OG0017558	+
OG0017579	+
OG0017582	+
OG0017584	+
OG0017585	+
OG0017600	-
OG0017617	-
OG0017655	-
OG0017656	-
OG0017717	-
OG0017753	-
OG0017776	+
OG0017777	+
OG0017794	+
OG0017796	-
OG0017797	-
OG0017882	-
OG0017890	-
OG0017961	-
OG0018019	+
OG0018078	+
OG0018284	-
OG0018297	+
OG0018316	+
OG0018399	-
OG0018494	-
######8
OG0000000	+
OG0000005	+
OG0000006	-
OG0000007	+
OG0000011	+
OG0000012	+
OG0000013	+
OG0000015	+
OG0000020	+
OG0000028	+
OG0000029	+
OG0000031	+
OG0000032	-
OG0000035	-
OG0000040	+
OG0000044	+
OG0000047	+
OG0000050	+
OG0000054	-
OG0000056	-
OG0000057	+
OG0000064	-
OG0000075	+
OG0000079	+
OG0000080	-
OG0000081	+
OG0000084	+
OG0000088	+
OG0000089	+
OG0000090	-
OG0000093	+
OG0000095	-
OG0000096	+
OG0000102	+
OG0000104	-
OG0000108	+
OG0000113	-
OG0000117	+
OG0000121	+
OG0000124	+
OG0000128	+
OG0000134	-
OG0000135	+
OG0000136	+
OG0000145	+
OG0000149	+
OG0000153	-
OG0000154	+
OG0000160	+
OG0000165	+
OG0000169	+
OG0000174	+
OG0000177	+
OG0000181	+
OG0000182	+
OG0000184	+
OG0000187	-
OG0000188	-
OG0000195	-
OG0000207	-
OG0000212	+
OG0000219	-
OG0000222	+
OG0000239	+
OG0000243	-
OG0000264	+
OG0000273	+
OG0000275	+
OG0000282	+
OG0000285	+
OG0000293	+
OG0000307	+
OG0000309	+
OG0000327	+
OG0000331	+
OG0000334	-
OG0000335	+
OG0000340	+
OG0000341	+
OG0000343	+
OG0000364	+
OG0000369	+
OG0000374	+
OG0000377	+
OG0000381	+
OG0000391	-
OG0000401	+
OG0000404	+
OG0000417	+
OG0000427	+
OG0000428	+
OG0000431	-
OG0000434	+
OG0000447	+
OG0000448	+
OG0000451	-
OG0000460	+
OG0000463	+
OG0000468	+
OG0000471	+
OG0000477	+
OG0000484	+
OG0000490	+
OG0000496	+
OG0000497	+
OG0000513	+
OG0000569	+
OG0000572	+
OG0000636	+
OG0000643	-
OG0000654	+
OG0000666	+
OG0000695	+
OG0000718	+
OG0000719	+
OG0000738	-
OG0000739	+
OG0000750	+
OG0000771	+
OG0000791	+
OG0000806	+
OG0000812	+
OG0000820	+
OG0000827	+
OG0000832	+
OG0000849	+
OG0000856	+
OG0000867	+
OG0000881	+
OG0000893	+
OG0000897	-
OG0000899	+
OG0000916	-
OG0000920	+
OG0000926	-
OG0000939	-
OG0000947	+
OG0000959	+
OG0000971	+
OG0000978	+
OG0000979	+
OG0000989	+
OG0001013	+
OG0001032	+
OG0001045	+
OG0001052	+
OG0001081	+
OG0001086	+
OG0001095	+
OG0001097	+
OG0001098	+
OG0001099	+
OG0001100	+
OG0001124	+
OG0001134	+
OG0001138	+
OG0001141	+
OG0001143	+
OG0001165	-
OG0001167	-
OG0001168	+
OG0001183	+
OG0001209	+
OG0001233	-
OG0001264	+
OG0001275	+
OG0001279	+
OG0001285	+
OG0001299	+
OG0001322	-
OG0001361	-
OG0001380	+
OG0001439	-
OG0001440	-
OG0001489	+
OG0001519	-
OG0001629	-
OG0001772	+
OG0001777	-
OG0001778	-
OG0001834	+
OG0002016	+
OG0002501	-
OG0003546	-
OG0006202	-
OG0012706	-
OG0012707	-
OG0012708	+
OG0013270	+
OG0014796	+
OG0014824	-
OG0014826	+
OG0014827	+
OG0015631	-
OG0015646	+
OG0016012	-
OG0016013	-
OG0016206	+
OG0016229	-
OG0016231	+
OG0016232	+
OG0016323	+
OG0016416	-
OG0016417	+
OG0016548	+
OG0016549	-
OG0016550	+
OG0016652	-
OG0016715	-
OG0016722	-
OG0016749	-
OG0016802	+
OG0016808	-
OG0016810	-
OG0016871	-
OG0016880	-
OG0016952	+
OG0017016	+
OG0017059	-
OG0017075	-
OG0017078	-
OG0017079	-
OG0017126	-
OG0017135	+
OG0017146	-
OG0017147	-
OG0017148	+
OG0017156	+
OG0017184	-
OG0017210	-
OG0017211	-
OG0017214	+
OG0017221	-
OG0017268	+
OG0017279	-
OG0017280	-
OG0017286	+
OG0017317	-
OG0017338	+
OG0017343	+
OG0017376	-
OG0017388	-
OG0017416	+
OG0017451	-
OG0017466	-
OG0017484	-
OG0017485	-
OG0017486	-
OG0017487	-
OG0017488	-
OG0017489	-
OG0017497	+
OG0017508	-
OG0017513	-
OG0017527	-
OG0017543	-
OG0017558	-
OG0017579	-
OG0017582	-
OG0017584	-
OG0017585	-
OG0017600	+
OG0017649	-
OG0017679	-
OG0017717	+
OG0017754	-
OG0017776	-
OG0017882	+
OG0017886	-
OG0017932	-
OG0017937	-
OG0018078	-
OG0018297	-
OG0018316	-
######3
OG0000002	-
OG0000005	+
OG0000011	-
OG0000023	+
OG0000037	-
OG0000039	+
OG0000057	+
OG0000066	+
OG0000070	+
OG0000083	+
OG0000098	+
OG0000134	+
OG0000136	+
OG0000150	+
OG0000156	+
OG0000159	+
OG0000163	+
OG0000234	+
OG0000243	+
OG0000275	+
OG0000325	-
OG0000330	+
OG0000340	+
OG0000357	+
OG0000364	+
OG0000450	+
OG0000498	-
OG0000510	+
OG0000541	-
OG0000552	-
OG0000643	+
OG0000740	-
OG0000781	-
OG0000823	-
OG0000859	-
OG0000937	+
OG0000974	-
OG0000975	-
OG0001032	+
OG0001035	-
OG0001065	-
OG0001129	-
OG0001130	-
OG0001143	+
OG0001161	-
OG0001164	-
OG0001218	+
OG0001222	-
OG0001261	+
OG0001275	+
OG0001518	-
OG0001543	-
OG0001626	-
OG0001627	-
OG0001628	-
OG0001752	-
OG0001769	-
OG0001775	-
OG0001776	-
OG0001785	-
OG0001834	+
OG0002075	-
OG0002502	-
OG0002542	-
OG0003548	-
OG0003549	-
OG0006203	-
OG0010442	-
OG0011783	-
OG0012705	-
OG0012709	-
OG0014785	-
OG0014823	-
OG0014825	-
OG0014828	-
OG0014829	-
OG0015676	-
OG0016010	-
OG0016011	-
OG0016230	-
OG0016233	-
OG0016419	-
OG0016532	-
OG0016535	-
OG0016543	-
OG0016547	-
OG0016551	-
OG0016555	-
OG0016638	-
OG0016651	-
OG0016723	-
OG0016724	-
OG0016725	-
OG0016726	-
OG0016747	-
OG0016804	-
OG0016806	-
OG0016807	-
OG0016812	-
OG0016813	-
OG0016822	-
OG0016856	-
OG0016868	-
OG0016874	-
OG0016878	-
OG0016879	-
OG0016881	-
OG0016882	-
OG0016883	-
OG0016888	-
OG0016939	-
OG0016944	-
OG0016945	-
OG0016946	-
OG0016947	-
OG0016949	-
OG0016951	-
OG0016953	-
OG0016987	-
OG0017007	-
OG0017008	-
OG0017012	-
OG0017013	-
OG0017014	-
OG0017019	-
OG0017061	-
OG0017069	-
OG0017077	-
OG0017080	-
OG0017083	-
OG0017084	-
OG0017085	-
OG0017119	-
OG0017122	-
OG0017133	-
OG0017136	-
OG0017137	-
OG0017139	-
OG0017143	-
OG0017144	-
OG0017145	-
OG0017149	-
OG0017151	-
OG0017153	-
OG0017174	-
OG0017187	-
OG0017190	-
OG0017199	-
OG0017205	-
OG0017206	-
OG0017207	-
OG0017208	-
OG0017209	-
OG0017215	-
OG0017228	-
OG0017233	-
OG0017245	-
OG0017263	-
OG0017270	-
OG0017273	-
OG0017276	-
OG0017277	-
OG0017278	-
OG0017283	-
OG0017285	-
OG0017287	-
OG0017288	-
OG0017289	-
OG0017291	-
OG0017324	-
OG0017333	-
OG0017334	-
OG0017335	-
OG0017344	-
OG0017345	-
OG0017346	-
OG0017347	-
OG0017379	-
OG0017380	-
OG0017381	-
OG0017391	-
OG0017393	-
OG0017394	-
OG0017405	-
OG0017406	-
OG0017408	-
OG0017409	-
OG0017410	-
OG0017411	-
OG0017412	-
OG0017417	-
OG0017422	-
OG0017423	-
OG0017425	-
OG0017434	-
OG0017435	-
OG0017438	-
OG0017446	-
OG0017450	-
OG0017453	-
OG0017467	-
OG0017470	-
OG0017475	-
OG0017476	-
OG0017478	-
OG0017479	-
OG0017482	-
OG0017483	-
OG0017493	-
OG0017500	-
OG0017503	-
OG0017511	-
OG0017516	-
OG0017519	-
OG0017522	-
OG0017535	-
OG0017555	-
OG0017556	-
OG0017569	-
OG0017570	-
OG0017572	-
OG0017574	-
OG0017575	-
OG0017576	-
OG0017588	-
OG0017589	-
OG0017597	-
OG0017598	-
OG0017599	-
OG0017603	-
OG0017604	-
OG0017612	-
OG0017614	-
OG0017616	-
OG0017630	-
OG0017631	-
OG0017635	-
OG0017644	-
OG0017645	-
OG0017652	-
OG0017668	-
OG0017671	-
OG0017681	-
OG0017682	-
OG0017683	-
OG0017684	-
OG0017685	-
OG0017686	-
OG0017688	-
OG0017702	-
OG0017704	-
OG0017705	-
OG0017708	-
OG0017709	-
OG0017722	-
OG0017723	-
OG0017725	-
OG0017729	-
OG0017730	-
OG0017731	-
OG0017741	-
OG0017742	-
OG0017744	-
OG0017759	-
OG0017764	-
OG0017765	-
OG0017770	-
OG0017772	-
OG0017783	-
OG0017786	-
OG0017787	-
OG0017788	-
OG0017789	-
OG0017793	-
OG0017809	-
OG0017810	-
OG0017811	-
OG0017813	-
OG0017814	-
OG0017816	-
OG0017817	-
OG0017818	-
OG0017840	-
OG0017841	-
OG0017845	-
OG0017853	-
OG0017858	-
OG0017859	-
OG0017871	-
OG0017899	-
OG0017902	-
OG0017906	-
OG0017920	-
OG0017927	-
OG0017931	-
OG0017935	-
OG0017963	-
OG0017978	-
OG0017980	-
OG0017981	-
OG0017983	-
OG0017985	-
OG0017986	-
OG0017989	-
OG0017990	-
OG0017991	-
OG0017992	-
OG0017994	-
OG0018023	-
OG0018025	-
OG0018026	-
OG0018041	-
OG0018042	-
OG0018043	-
OG0018044	-
OG0018068	-
OG0018075	-
OG0018094	-
OG0018096	-
OG0018099	-
OG0018104	-
OG0018110	-
OG0018112	-
OG0018115	-
OG0018118	-
OG0018120	-
OG0018122	-
OG0018128	-
OG0018144	-
OG0018153	-
OG0018174	-
OG0018178	-
OG0018179	-
OG0018182	-
OG0018222	-
OG0018257	-
OG0018259	-
OG0018261	-
OG0018270	-
OG0018274	-
OG0018275	-
OG0018280	-
OG0018281	-
OG0018282	-
OG0018283	-
OG0018285	-
OG0018286	-
OG0018287	-
OG0018288	-
OG0018332	-
OG0018335	-
OG0018336	-
OG0018360	-
OG0018361	-
OG0018362	-
OG0018363	-
OG0018364	-
OG0018365	-
OG0018366	-
OG0018375	-
OG0018376	-
OG0018400	-
OG0018402	-
OG0018407	-
OG0018416	-
OG0018422	-
OG0018432	-
OG0018447	-
OG0018448	-
OG0018451	-
OG0018459	-
OG0018460	-
OG0018474	-
OG0018488	-
OG0018526	-
OG0018528	-
OG0018532	-
OG0018533	-
OG0018567	-
OG0018577	-
OG0018612	-
OG0018745	-
OG0018746	-
OG0018747	-
OG0018752	-
OG0018773	-
OG0018777	-
OG0018801	-
OG0018802	-
OG0018804	-
OG0018806	-
OG0018811	-
OG0018812	-
OG0018813	-
OG0018815	-
OG0018816	-
OG0018818	-
OG0018820	-
OG0018875	-
OG0018876	-
OG0018880	-
OG0018883	-
OG0018884	-
OG0018892	-
OG0018893	-
OG0018894	-
OG0018895	-
OG0018896	-
OG0018897	-
OG0018945	-
OG0018958	-
OG0018959	-
OG0018960	-
OG0018961	-
OG0018988	-
OG0019001	-
OG0019004	-
OG0019034	-
OG0019090	-
OG0019096	-
OG0019103	-
OG0019132	-
OG0019147	-
OG0019886	-
OG0019977	-
OG0020005	-
OG0020024	-
OG0020025	-
OG0020027	-
OG0020042	-
OG0020054	-
OG0020062	-
OG0020081	-
OG0020083	-
OG0020092	-
OG0020104	-
OG0020107	-
OG0020123	-
OG0020126	-
OG0020131	-
OG0020343	-
OG0020350	-
OG0020352	-
OG0020353	-
OG0020364	-
OG0020365	-
OG0020368	-
OG0020371	-
OG0020383	-
OG0020394	-
OG0020403	-
OG0020404	-
OG0020405	-
OG0020409	-
OG0020415	-
OG0020418	-
OG0020435	-
OG0020442	-
OG0020631	-
######13
OG0000005	-
OG0000016	-
OG0000066	-
OG0000082	-
OG0000145	-
OG0000153	-
OG0000207	-
OG0000219	-
OG0000258	+
OG0000282	-
OG0000369	+
OG0000450	-
OG0000451	-
[truncated: 6,801 more rows]

## Sheet: Table S5
Table S5. The expansive gene families in Chiroptera.
Gene family ID	Gene symbol
OG0000003	ZNF551
OG0000022	ZNF791
OG0000095	SP140
OG0000111	PRDM
OG0000239	RPL27A
OG0000293	HSP90
OG0000321	RPS4X
OG0000339	Or5w1
OG0000450	FPR
OG0000553	S100A7
OG0000572	SPIN2
OG0000904	RPL6
OG0001078	POMP
OG0001083	HAVCR1
OG0001111	C18H19orf12
OG0001124	COX6C
OG0001134	RPS8
OG0001149	TNFRSF
OG0001285	ATP5PD
OG0001391	IFNL4
OG0001627	MARK2
OG0001769	HEATR1
OG0001776	RGL4

## Sheet: Table S6
Table S6. The gene set analysis results of the expansive gene families in Chiroptera.
Category	Term_ID	Description	Pvalue-FDR-adj	Gene symbols	Count
Reactome Gene Sets	R-HSA-168273	Influenza Viral RNA Transcription and Replication	8.075e-07	HSP90,RPL6,RPL27A,RPS4X,RPS8,HEATR1,HAVCR1	7
Reactome Gene Sets	R-HSA-168255	Influenza Infection	1.105e-06	HSP90,RPL6,RPL27A,RPS4X,RPS8	5
Reactome Gene Sets	R-HSA-6791226	Major pathway of rRNA processing in the nucleolus and cytosol	1.875e-06	RPL6,RPL27A,RPS4X,RPS8,HEATR1	5
Reactome Gene Sets	R-HSA-8868773	rRNA processing in the nucleus and cytosol	1.95e-06	RPL6,RPL27A,RPS4X,RPS8,HEATR1	5
Reactome Gene Sets	R-HSA-156902	Peptide chain elongation	2.25417e-06	RPL6,RPL27A,RPS4X,RPS8	4
Reactome Gene Sets	R-HSA-192823	Viral mRNA Translation	2.25417e-06	RPL6,RPL27A,RPS4X,RPS8	4
Reactome Gene Sets	R-HSA-156842	Eukaryotic Translation Elongation	2.25417e-06	RPL6,RPL27A,RPS4X,RPS8	4
Reactome Gene Sets	R-HSA-9694516	SARS-CoV-2 Infection	7.34848e-05	HSP90,RPS4X,RPS8,HAVCR1	4
Reactome Gene Sets	R-HSA-71291	Metabolism of amino acids and derivatives	0.000148611	RPL6,RPL27A,RPS4X,RPS8	4
Reactome Gene Sets	R-HSA-8953854	Metabolism of RNA	0.000155405	RPL6,RPL27A,RPS4X,RPS8,HEATR1	5
Reactome Gene Sets	R-HSA-9679506	SARS-CoV Infections	0.000217949	HSP90,RPS4X,RPS8,HAVCR1	4
Reactome Gene Sets	R-HSA-9705683	SARS-CoV-2-host interactions	0.00044875	HSP90,RPS4X,RPS8	3
Reactome Gene Sets	R-HSA-6798695	Neutrophil degranulation	0.00478409	FPR1,HSP90,S100A7	3
KEGG Pathway	hsa03010	Ribosome	1.06538e-05	RPL6,RPL27A,RPS4X,RPS8	4
KEGG Pathway	hsa05171	Coronavirus disease - COVID-19	3.43103e-05	RPL6,RPL27A,RPS4X,RPS8	4
KEGG Pathway	hsa05010	Alzheimer disease	0.00283333	TNFRSF,COX6C,ATP5PD	3
KEGG Pathway	hsa05022	Pathways of neurodegeneration - multiple diseases	0.00478889	TNFRSF,COX6C,ATP5PD	3
KEGG Pathway	hsa05168	Herpes simplex virus 1 infection	0.00569149	TNFRSF,ZNF551,ZNF791	3
GO Biological Processes	GO:0002181	Cytoplasmic translation	3.71739e-06	RPL6,RPL27A,RPS4X,RPS8	4
GO Biological Processes	GO:0022613	Ribonucleoprotein complex biogenesis	3e-05	HSP90,RPL6,RPS4X,RPS8,HEATR1	5
GO Biological Processes	GO:0042274	Ribosomal small subunit biogenesis	7.75e-05	RPS4X,RPS8,HEATR1	3
GO Biological Processes	GO:0042254	Ribosome biogenesis	8.27143e-05	RPL6,RPS4X,RPS8,HEATR1	4
GO Biological Processes	GO:0006412	Translation	0.000190789	RPL6,RPL27A,RPS4X,RPS8	4
GO Biological Processes	GO:0001934	Positive regulation of protein phosphorylation	0.00692857	TNFRSF,MARK2,HSP90	3
GO Biological Processes	GO:0042327	Positive regulation of phosphorylation	0.00836	TNFRSF,MARK2,HSP90	3

## Sheet: Table S7
Table S7. The contracted gene families in Chiroptera.
Gene family ID	GenBank nucleotide accession/Gene symbol
OG0000000	NM_001004725.1
OG0000002	NM_001370485.4
OG0000005	IGKV1
OG0000006	NM_007160.4
OG0000007	NM_001004451.1
OG0000011	NM_054105.2
OG0000012	NM_001005183.1
OG0000014	NM_001004714.2
OG0000016	IGHV3
OG0000017	NM_001004487.1
OG0000019	NM_001004480.1
OG0000020	NM_002172.3
OG0000026	NM_001004733.3
OG0000028	NM_001001674.2
OG0000029	NM_173857.3
OG0000031	XM_047438594.1
OG0000032	TRAV3
OG0000033	NM_001001952.1
OG0000034	NM_001004478.2
OG0000036	NM_001005194.2
OG0000037	NM_001390849.1
OG0000039	TRAV5
OG0000040	NM_001258283.2
OG0000044	NM_001005196.1
OG0000047	NM_001001821.1
OG0000049	NM_001105677.2
OG0000050	NM_001001966.2
OG0000051	NM_001004707.4
OG0000062	NM_001004728.2
OG0000065	NM_001355213.3
OG0000069	NM_000772.3
OG0000079	NM_001370639.1
OG0000081	NM_001001958.1
OG0000082	NM_001005516.1
OG0000088	NM_001005487.2
OG0000093	XM_017016632.3
OG0000094	NM_001001918.1
OG0000098	NM_001253908.2
OG0000103	NM_001004746.4
OG0000107	NM_001005160.3
OG0000114	NM_173483.4
OG0000117	NM_023944.4
OG0000122	NM_001005494.2
OG0000128	NM_001005482.2
OG0000135	NM_001004465.1
OG0000159	NM_022820.5
OG0000165	NM_001005234.1
OG0000167	NM_001005324.1
OG0000178	NM_001004471.2
OG0000179	NM_001013358.2
OG0000201	NM_001005323.1
OG0000206	NM_001005323.1
OG0000225	NM_001005512.2
OG0000226	NM_001005853.1
OG0000234	NM_001039752.4
OG0000245	NM_000106.6
OG0000327	NM_013936.4
OG0000343	XM_002697440.1
OG0000366	XM_010807186.3
OG0000418	XM_024990372.1
OG0000507	XM_002697432.6
OG0000525	XM_015472161.2
OG0000596	XM_024985265.1
OG0000798	XM_002690706.1
OG0000828	XM_010816851.3
OG0000839	XM_010818416.3
OG0000846	NM_001034466.2
OG0000859	MUG91
OG0000897	XM_014797417.1
OG0000964	NM_001000789.1
OG0000974	MUG91
OG0000975	MM560
OG0001035	XM_014792486.1
OG0001079	XM_024994259.1
OG0001105	XM_002699166.2
OG0001161	XM_002689084.4
OG0001212	XM_002697400.1
OG0001239	NM_080878.3
OG0001267	NM_030876.6
OG0001517	XM_004447523.3
OG0001518	XM_007538481.2
OG0001628	MM560
OG0001773	NM_001389058.1
OG0001785	NM_001083697.2
OG0002380	XM_024985305.1
OG0002542	XM_002695401.4
OG0003546	XM_014110537.2
OG0003548	MM560
OG0011783	XM_005201136.1
OG0013270	XM_002697403.5
OG0013752	NM_007028.5
OG0014785	XM_032459476.1
OG0014796	XM_006194461.2
OG0015674	NM_031961.3
OG0015676	NM_001103240.1
OG0015832	NM_001005226.2
OG0016332	XM_002697439.1
OG0016415	XM_023634971.1
OG0016419	NM_001319887.1
OG0016427	NM_001364461.3
OG0016535	XM_032473567.1
OG0016543	NM_001388883.1
OG0016555	NM_001075373.2
OG0016560	XM_017026672.2
OG0016638	XM_032470889.1
OG0016651	MM560
OG0016722	NM_001395436.2
OG0016806	MUG91
OG0016807	MUG91
OG0016809	XM_036156154.1
OG0016811	XM_001170548.3
OG0016868	XM_003432134.5
OG0016879	MUG91
OG0016888	NM_001103302.1
OG0016939	XM_022427809.2
OG0016944	XM_004000597.5
OG0016945	MM560
OG0016946	MUG91
OG0016947	MUG91
OG0016953	XM_024982040.1
OG0017005	XM_004423034.1
OG0017012	MM560
OG0017013	MM560
OG0017014	MUG91
OG0017069	XM_023619817.1
OG0017077	MUG91
OG0017082	XM_016934456.2
OG0017119	XM_032461817.1
OG0017134	XM_060190370.1
OG0017143	MM560
OG0017144	MUG91
OG0017145	MUG91
OG0017151	NM_001077050.1
OG0017153	XM_005227758.4
OG0017174	XM_032476308.1
OG0017178	XM_032459441.1
OG0017179	XM_032475636.1
OG0017199	XM_006929034.5
OG0017205	MM560
OG0017206	MM560
OG0017207	MM560
OG0017208	MUG91
OG0017209	MUG91
OG0017252	XM_005638921.3
OG0017273	MM560
OG0017276	MUG91
OG0017277	MUG91
OG0017288	XM_003123252.1
OG0017289	NM_001001536.2
OG0017291	XM_024988392.1
OG0017317	id-LOC119869025
OG0017324	XM_004458678.2
OG0017333	MUG91
OG0017334	MUG91
OG0017345	NM_001012286.1
OG0017346	XM_024989241.1
OG0017347	NM_001001554.3
OG0017348	XM_024992925.1
OG0017384	XM_004451393.3
OG0017403	XM_047448720.1
OG0017405	MM560
OG0017406	MM560
OG0017408	MM560
OG0017409	MM560
OG0017410	MM560
OG0017411	MM560
OG0017412	MUG91
OG0017425	NM_001078135.1
OG0017461	XM_014795066.1
OG0017475	MM560
OG0017476	MM560
OG0017478	MM560
OG0017479	MM560
OG0017480	MM560
OG0017482	MUG91
OG0017500	XM_001926960.2
OG0017503	XM_010815363.3
OG0017504	XM_025000156.1
OG0017527	IGHV1
OG0017535	XM_014793886.1
OG0017556	XM_003995465.6
OG0017570	MM560
OG0017572	MM560
OG0017574	MM560
OG0017575	MM560
OG0017576	MUG91
OG0017604	XM_021073002.1
OG0017612	XM_002688141.2
OG0017630	XM_032474856.1
OG0017631	XM_032459481.1
OG0017644	XM_005637156.4
OG0017671	XM_014736263.2
OG0017682	XM_045039725.1
OG0017683	XM_045050403.1
OG0017684	XM_045036641.1
OG0017685	XM_011291686.4
OG0017689	XM_045047972.1
OG0017702	MM560
OG0017704	MM560
OG0017705	MM560
OG0017708	MUG91
OG0017709	MUG91
OG0017722	NM_001110186.1
OG0017723	XM_002699539.3
OG0017729	XM_024989019.1
OG0017730	NM_001099202.1
OG0017741	XM_032474240.1
OG0017744	XM_014554142.2
OG0017776	Trgc1
OG0017786	XM_045051541.1
OG0017787	XM_045036481.1
OG0017788	XM_045039066.1
OG0017809	MM560
OG0017810	MM560
OG0017811	MM560
OG0017813	MM560
OG0017814	MM560
OG0017817	MUG91
OG0017818	MUG91
OG0017882	XM_032487377.1
OG0017893	XM_038579871.1
OG0017980	MM560
OG0017981	MM560
OG0017983	MM560
OG0017985	MM560
OG0017986	MM560
OG0017990	MUG91
OG0017991	MUG91
OG0017992	MUG91
OG0018072	NM_001077892.2
OG0018078	Trav7
OG0018257	MM560
OG0018259	MM560
OG0018261	MM560
OG0018270	MM560
OG0018280	MUG91
OG0018281	MUG91
OG0018283	MUG91
OG0018284	MUG91
OG0018285	MUG91
OG0018286	MUG91
OG0018287	MUG91
OG0018288	MUG91

## Sheet: Table S8
Table S8. The gene set results of the contracted gene families in Chiroptera.
ONTOLOGY	ID	Description	GeneRatio	BgRatio	RichFactor	FoldEnrichment	zScore	pvalue	p.adjust	qvalue	geneID	Count
BP	GO:0050911	detection of chemical stimulus involved in sensory perception of smell	45/62	431/18888	0.104408	31.8075	37.129	6.78592e-61	1.9747e-58	1.77862e-58	OR4S1/OR7C1/OR2H2/OR1J1/OR6C2/OR6C76/OR4K13/OR13J1/OR11H6/OR5B12/OR4F15/OR7E24/OR5D18/OR10Z1/OR8A1/OR8S1/OR2V1/OR8B4/OR2T34/OR14A16/OR4D2/OR5A1/OR10D3/OR1F1/OR7G3/OR5K3/OR13G1/OR13A1/OR14C36/OR5T2/OR52A5/OR6C4/OR5H2/OR10H4/OR1L3/OR10V1/OR10Q1/OR9G9/OR5AK2/OR4A47/OR6B2/OR12D2/OR5V1/OR2B3/OR6C68	45
BP	GO:0007608	sensory perception of smell	45/62	456/18888	0.0986842	30.0637	36.0533	9.60316e-60	1.39726e-57	1.25852e-57	OR4S1/OR7C1/OR2H2/OR1J1/OR6C2/OR6C76/OR4K13/OR13J1/OR11H6/OR5B12/OR4F15/OR7E24/OR5D18/OR10Z1/OR8A1/OR8S1/OR2V1/OR8B4/OR2T34/OR14A16/OR4D2/OR5A1/OR10D3/OR1F1/OR7G3/OR5K3/OR13G1/OR13A1/OR14C36/OR5T2/OR52A5/OR6C4/OR5H2/OR10H4/OR1L3/OR10V1/OR10Q1/OR9G9/OR5AK2/OR4A47/OR6B2/OR12D2/OR5V1/OR2B3/OR6C68	45
BP	GO:0050907	detection of chemical stimulus involved in sensory perception	45/62	476/18888	0.0945378	28.8005	35.2536	7.17473e-59	6.95949e-57	6.26845e-57	OR4S1/OR7C1/OR2H2/OR1J1/OR6C2/OR6C76/OR4K13/OR13J1/OR11H6/OR5B12/OR4F15/OR7E24/OR5D18/OR10Z1/OR8A1/OR8S1/OR2V1/OR8B4/OR2T34/OR14A16/OR4D2/OR5A1/OR10D3/OR1F1/OR7G3/OR5K3/OR13G1/OR13A1/OR14C36/OR5T2/OR52A5/OR6C4/OR5H2/OR10H4/OR1L3/OR10V1/OR10Q1/OR9G9/OR5AK2/OR4A47/OR6B2/OR12D2/OR5V1/OR2B3/OR6C68	45
BP	GO:0019369	arachidonic acid metabolic process	4/62	58/18888	0.0689655	21.01	8.7586	3.90983e-05	0.0028444	0.00256197	CYP2C18/AKR1C3/CYP4F12/CYP2D6	4
BP	GO:0006690	icosanoid metabolic process	5/62	125/18888	0.04	12.1858	7.20061	5.60553e-05	0.00326242	0.00293848	CYP2C18/AKR1C3/CYP4F22/CYP4F12/CYP2D6	5
BP	GO:0001676	long-chain fatty acid metabolic process	4/62	109/18888	0.0366972	11.1796	6.11657	0.000452502	0.0219463	0.0197672	CYP2C18/AKR1C3/CYP4F12/CYP2D6	4
BP	GO:0033559	unsaturated fatty acid metabolic process	4/62	115/18888	0.0347826	10.5964	5.92361	0.00055413	0.023036	0.0207486	CYP2C18/AKR1C3/CYP4F12/CYP2D6	4
BP	GO:0042572	retinol metabolic process	3/62	52/18888	0.0576923	17.5757	6.86874	0.000663734	0.0241433	0.021746	CYP2C18/AKR1C3/CYP2D6	3
BP	GO:0070989	oxidative demethylation	2/62	15/18888	0.133333	40.6194	8.80909	0.00108295	0.0350153	0.0315385	CYP3A43/CYP2D6	2
BP	GO:0019373	epoxygenase P450 pathway	2/62	18/18888	0.111111	33.8495	8.0016	0.00156804	0.0456299	0.0410991	CYP2C18/CYP4F12	2
MF	GO:0004984	olfactory receptor activity	45/62	429/18522	0.104895	31.3366	36.8427	1.30732e-60	8.49755e-59	6.46777e-59	OR4S1/OR7C1/OR2H2/OR1J1/OR6C2/OR6C76/OR4K13/OR13J1/OR11H6/OR5B12/OR4F15/OR7E24/OR5D18/OR10Z1/OR8A1/OR8S1/OR2V1/OR8B4/OR2T34/OR14A16/OR4D2/OR5A1/OR10D3/OR1F1/OR7G3/OR5K3/OR13G1/OR13A1/OR14C36/OR5T2/OR52A5/OR6C4/OR5H2/OR10H4/OR1L3/OR10V1/OR10Q1/OR9G9/OR5AK2/OR4A47/OR6B2/OR12D2/OR5V1/OR2B3/OR6C68	45
MF	GO:0005549	odorant binding	18/62	122/18522	0.147541	44.0767	27.6647	2.14687e-25	6.97734e-24	5.31069e-24	OR5B12/OR5D18/OR10Z1/OR8A1/OR8B4/OR14A16/OR5A1/OR5K3/OR13G1/OR13A1/OR14C36/OR5T2/OR5H2/OR10V1/OR10Q1/OR5AK2/OR6B2/OR12D2	18
MF	GO:0004497	monooxygenase activity	6/62	105/18522	0.0571429	17.071	9.57061	1.36566e-06	2.95893e-05	2.25214e-05	CYP2C18/AKR1C3/CYP4F22/CYP4F12/CYP3A43/CYP2D6	6
MF	GO:0016712	oxidoreductase activity, acting on paired donors, with incorporation or reduction of molecular oxygen, reduced flavin or flavoprotein as one donor, and incorporation of one atom of oxygen	4/62	43/18522	0.0930233	27.7899	10.1925	1.27356e-05	0.000206954	0.00015752	CYP2C18/CYP4F12/CYP3A43/CYP2D6	4
MF	GO:0016705	oxidoreductase activity, acting on paired donors, with incorporation or reduction of molecular oxygen	6/62	179/18522	0.0335196	10.0137	7.02274	2.94031e-05	0.00038224	0.000290936	CYP2C18/AKR1C3/CYP4F22/CYP4F12/CYP3A43/CYP2D6	6
MF	GO:0070330	aromatase activity	3/62	26/18522	0.115385	34.4702	9.89734	8.78997e-05	0.000952247	0.000724787	CYP2C18/CYP4F12/CYP3A43	3
MF	GO:0020037	heme binding	5/62	142/18522	0.0352113	10.5191	6.59901	0.000112404	0.00104375	0.000794434	CYP2C18/CYP4F22/CYP4F12/CYP3A43/CYP2D6	5
MF	GO:0046906	tetrapyrrole binding	5/62	152/18522	0.0328947	9.82704	6.33278	0.000154706	0.00115212	0.000876915	CYP2C18/CYP4F22/CYP4F12/CYP3A43/CYP2D6	5
MF	GO:0005506	iron ion binding	5/62	153/18522	0.0326797	9.76281	6.30752	0.000159524	0.00115212	0.000876915	CYP2C18/CYP4F22/CYP4F12/CYP3A43/CYP2D6	5
MF	GO:0008392	arachidonic acid epoxygenase activity	2/62	16/18522	0.125	37.3427	8.42818	0.00128358	0.00834329	0.00635036	CYP2C18/CYP4F12	2
MF	GO:0008391	arachidonic acid monooxygenase activity	2/62	18/18522	0.111111	33.1935	7.91926	0.00162953	0.00962904	0.00732899	CYP2C18/CYP4F12	2
MF	GO:0016709	oxidoreductase activity, acting on paired donors, with incorporation or reduction of molecular oxygen, NAD(P)H as one donor, and incorporation of one atom of oxygen	2/62	38/18522	0.0526316	15.7233	5.26514	0.00717228	0.0388499	0.0295699	AKR1C3/CYP2D6	2

## Sheet: Table S9
Table S9. Number of annual publications in the field of bat immune from 1970 to 2023.
Publication Years	Record Count
2023	124
2022	101
2021	119
2020	100
2019	78
2018	66
2017	55
2016	54
2015	44
2014	40
2013	40
2012	31
2011	24
2010	21
2009	18
2008	19
2007	13
2006	10
2005	11
2004	9
2003	1
2002	3
2001	8
2000	5
1999	8
1998	5
1997	5
1996	5
1995	5
1993	2
1992	2
1991	3
1989	1
1988	3
1987	6
1986	1
1984	2
1983	2
1982	1
1981	1
1980	1
1979	3
1978	2
1977	1
1970	1

## Sheet: Table S10
Table S10. The publication lists of 1054 papers.
"Brain over body"-A study on the willful regulation of autonomic function during cold exposure
"Early death" and the contraindication of vaccine during treatment of rabies
A BAFF/APRIL axis regulates obesogenic diet-driven weight gain
A bivalent vaccine containing D614G and BA.1 spike trimer proteins or a BA.1 spike trimer protein booster shows broad neutralizing immunity
A comparative investigation of eight recent population-based optimisation algorithms for mechanical and structural design problems
A comparison of recent metaheuristic algorithms for crashworthiness optimisation of vehicle thin-walled tubes considering sheet metal forming effects
A compartmental model for the spread of Nipah virus in a periodic environment
A comprehensive profiling of innate immune responses in Eptesicus bat cells
A COVID-19 Vaccine for Dogs Prevents Reverse Zoonosis
A family matter:: Conclusive resolution of the taxonomic position of the long-fingered bats, Miniopterus
A highly potent and stable pan-coronavirus fusion inhibitor as a candidate prophylactic and therapeutic for COVID-19 and other coronavirus diseases
A lymphocyte-activating monoclonal antibody induces regression of human tumors in severe combined immunodeficient mice
A metaanalysis of bat phylogenetics and positive selection based on genomes and transcriptomes from 18 species
A mimotope peptide-based anti-cancer vaccine selected by BAT monoclonal antibody
A Model System for In Vitro Studies of Bank Vole Borne Viruses
A modified live bat influenza A virus-based vaccine prototype provides full protection against HPAIV H5N1
A Modified Recombinant DNA-Based SARS-CoV-2 Vaccine Expressing Stabilized Uncleavable Spike Protein Elicits Humoral and Cellular Immunity against Various SARS-CoV-2 Variants of Concern
A Mouse Model for Betacoronavirus Subgroup 2c Using a Bat Coronavirus Strain HKU5 Variant
A new approach for integrating wave energy to the grid by an efficient control system for maximum power based on different optimization techniques
A new case of bat rabies in France
A new pharmacological approach based on remdesivir aerosolized administration on SARS-CoV-2 pulmonary inflammation: A possible and rational therapeutic application
A next generation vaccine against human rabies based on a single dose of a chimpanzee adenovirus vector serotype C
A Novel Bat Herpesvirus Encodes Homologues of Major Histocompatibility Complex Classes I and II, C-Type Lectin, and a Unique Family of Immune-Related Genes
A novel quantum-inspired binary bat algorithm for leukocytes classification in blood smear
A novel STING agonist-adjuvanted pan-sarbecovirus vaccine elicits potent and durable neutralizing antibody and T cell responses in mice, rabbits and NHPs
A pangolin-origin SARS-CoV-2-related coronavirus: infectivity, pathogenicity, and cross-protection by preexisting immunity
A Path toward SARS-CoV-2 Attenuation: Metabolic Pressure on CTP Synthesis Rules the Virus Evolution
A perspective on lyssavirus emergence and perpetuation
A potent anti-inflammatory response in bat macrophages may be linked to extended longevity and viral tolerance
A Potent Postentry Restriction to Primate Lentiviruses in a Yinpterochiropteran Bat
A potential robust antiviral defense state in the common vampire bat: Expression, induction and molecular characterization of the three interferon-stimulated genes-OAS1, ADAR1 and PKR
A prospective treatment for sepsis
A Prospective Validation of the NUT CRACKER Diagnostic Algorithm for Walnut and Pecan Allergy with Prediction of Severity
A recombinant rabies vaccine that prevents viral shedding in rabid common vampire bats (Desmodus rotundus)
A recombinant receptor-binding domain of MERS-CoV in trimeric form protects human dipeptidyl peptidase 4 (hDPP4) transgenic mice from MERS-CoV infection
A recombinant subunit vaccine formulation protects against lethal Nipah virus challenge in cats
A review of zygomycosis due to Basidiobolus ranarum
A SARS-CoV-2 surrogate virus neutralization test based on antibody-mediated blockage of ACE2-spike protein-protein interaction
A SARS-like cluster of circulating bat coronaviruses shows potential for human emergence
A simplified enriched environment increases body temperature and suppresses cancer progression in mice
A Soluble Version of Nipah Virus Glycoprotein G Delivered by Vaccinia Virus MVA Activates Specific CD8 and CD4 T Cells in Mice
A Study on the Nature of SARS-CoV-2 Using the Shell Disorder Models: Reproducibility, Evolution, Spread, and Attenuation
A systems biology analysis of the unique and overlapping transcriptional responses to caloric restriction and dietary methionine restriction in rats
A unique B cell epitope-based particulate vaccine shows effective suppression of hepatitis B surface antigen in mice
A unique view of SARS-CoV-2 through the lens of ORF8 protein
A universal real-time assay for the detection of Lyssaviruses
A universal SARS-CoV DNA vaccine inducing highly cross-reactive neutralizing antibodies and T cells
A viral infection explanation for Kawasaki disease in general and for COVID-19 virus-related Kawasaki disease symptoms
Abortive vampire bat rabies infections in Peruvian peridomestic livestock
Abscisic acid enhances glucose disposal and induces brown fat activity in adipocytes in vitro and in vivo
Absence of experimental cross-protection induced by a Trypanosoma cruzi-like strain isolated from bats
Accelerated viral dynamics in bat cell lines, with implications for zoonotic emergence
ACQUIRED RESISTANCE TO SALIVA ANTICOAGULANTS BY PREY PREVIOUSLY FED UPON BY VAMPIRE BATS (DESMODUS ROTUNDUS): EVIDENCE FOR IMMUNE RESPONSE
Acquisition of social behavior in mammalian lineages is related with duplication events of FPR genes
ACTIVATION OF HUMAN-LYMPHOCYTES BY A MONOCLONAL-ANTIBODY TO B-LYMPHOBLASTOID-CELLS MOLECULAR-MASS AND DISTRIBUTION OF BINDING-PROTEIN
Activation of Innate Immune-Response Genes in Little Brown Bats (Myotis lucifugus) Infected with the Fungus Pseudogymnoascus destructans
Activation of lymphocytes by BAT and anCTLA-4: Comparison of binding to T and B cells
Activation of pattern recognition receptors in brown adipocytes induces inflammation and suppresses uncoupling protein 1 expression and mitochondrial respiration
Activation of RNase L in Egyptian Rousette Bat-Derived RoNi/7 Cells Is Dependent Primarily on OAS3 and Independent of MAVS Signaling
Activation of TRPV1 in nucleus tractus solitarius reduces brown adipose tissue thermogenesis, arterial pressure, and heart rate
Active surveillance for antibodies confirms circulation of lyssaviruses in Palearctic bats
Acute experimental infection of bats and ferrets with Hendra virus: Insights into the early host response of the reservoir host and susceptible model species
Adaptive diversity of innate immune receptor family short pentraxins in Murinae
Adaptive duplication and genetic diversification of protein kinase R contribute to the specificity of bat-virus interactions
Adaptive Evolution of C-Type Lysozyme in Vampire Bats
Adaptive evolution of virus-sensing toll-like receptor 8 in bats
Adaptive modeling of viral diseases in bats with a focus on rabies
Adhesion molecule cross-linking and cytokine exposure modulate IgE- and non-IgE-dependent basophil activation
Adipocyte-derived PAMM suppresses macrophage inflammation by inhibiting MAPK signalling
Adipose tissue: tissue to discover
Adipose Tissues from Human and Bat-Derived Cell Lines Support Ebola Virus Infection
ADP-ribose and analogues bound to the deMARylating macrodomain from the bat coronavirus HKU4
Aerobic exercise promotes the functions of brown adipose tissue in obese mice via a mechanism involving COX2 in the VEGF signaling pathway
Age-related sex differences in the expression of important disease-linked mitochondrial proteins in mice
Aging influences the response of T cells to stimulation by the ellagitannin, oenothein B
Airway Memory CD4 T Cells Mediate Protective Immunity against Emerging Respiratory Coronaviruses
ALBUMIN EVOLUTION AND SUBFAMILIAL RELATIONSHIPS AMONG NEW-WORLD LEAF-NOSED BATS (FAMILY PHYLLOSTOMIDAE)
Alterations in the health of hibernating bats under pathogen pressure
American histoplasmosis: Clinicopathological features in immunocompetent and immunocompromised patients. A report of two cases of infection by Histoplasma capsulatum on Reunion Island
Amphibians acquire resistance to live and dead fungus overcoming fungal immunosuppression
An evolutionary divergent pestivirus lacking the N<SUP>pro</SUP> gene systemically infects a whale species
An immune cell-selective interleukin 4 agonist
An immune challenge reduces social grooming in vampire bats
An improved corona-virus herd immunity optimizer algorithm for network reconfiguration based on fuzzy multi-criteria approach
An Infection-Tolerant Mammalian Reservoir for Several Zoonotic Agents Broadly Counters the Inflammatory Effects of Endotoxin
An inhibitor of leukotriene-A4 hydrolase from bat salivary glands facilitates virus infection
AN OUTBREAK OF ARBOVIRUS INFECTION IN THE TAJIK-SSR CAUSED BY ISSYK-KUL VIRUS (ISSYK-KUL FEVER)
An update on COVID-19: SARS-CoV-2 life cycle, immunopathology, and BCG vaccination
Analogous comparison unravels heightened antiviral defense and boosted viral infection upon immunosuppression in bat organoids
ANALYSIS OF IMMUNOCOMPETENT CELLS IN THE BAT, PTEROPUS-GIGANTEUS - ISOLATION AND SCANNING ELECTRON-MICROSCOPIC CHARACTERIZATION
Analysis of substitution rates showed that TLR5 is evolving at different rates among mammalian groups
ANALYSIS OF SUPPRESSOR FACTOR IN DELAYED IMMUNE-RESPONSES OF A BAT, PTEROPUS-GIGANTEUS
Analysis of vitamin D receptor gene polymorphisms in women with and without endometriosis
Animal genomics in natural reservoirs of infectious diseases
Antibodies induced by vaccination with purified chick embryo cell culture vaccine (PCECV) cross-neutralize non-classical bat lyssavirus strains
Antibodies to Pseudogymnoascus destructans are not sufficient for protection against white-nose syndrome
Antibody prophylaxis and therapy against Nipah virus infection in hamsters
Antibody Responses to Marburg Virus in Egyptian Rousette Bats and Their Role in Protection against Infection
ANTIBODY-MEDIATED IMMUNE-RESPONSE IN THE BAT, PTEROPUS-GIGANTEUS
Anti-CS1 x Anti-CD3 Bispecific Antibody (BiAb)-Armed Anti-CD3 Activated T Cells (CS1-BATs) Kill CS1 Myeloma Cells and Release Type-1 Cytokines
Antigenic variation of SARS-CoV-2 in response to immune pressure
Antigenicity of polyester (Dacron) vascular prostheses in an animal model
Anti-inflammatory potential of Quercetin in COVID-19 treatment
Anti-Lyssaviral Activity of Interferons κ and ω from the Serotine Bat, Eptesicus serotinus
Anti-Obesity Effect of the CB2 Receptor Agonist JWH-015 in Diet-Induced Obese Mice
Anti-Obesity Effects of Granulocyte-Colony Stimulating Factor in Otsuka-Long-Evans-Tokushima Fatty Rats
Anti-PD-L1 x anti-CD3 bispecific T-cell engager-armed T cells can overcome immunosuppression and redirect T cells to kill breast cancer cells expressing PD-L1
Anti-Schmallenberg Virus Activities of Type I/III Interferons-Induced Mx1 GTPases from Different Mammalian Species
Anti-Severe Acute Respiratory Syndrome Coronavirus Spike Antibodies Trigger Infection of Human Immune Cells via a pH-and Cysteine Protease-Independent FcγR Pathway
Anti-tumor and immune modulating activity of T cell induced tumor-targeting effectors (TITE)
Antiviral Immunity in SARS-CoV-2 Infection: From Protective to Deleterious Responses
Applied ecoimmunology: using immunological tools to improve conservation efforts in a changing world
Are aggressive vocalizations the honest signals of body size and quality in female Asian particoloured bats?
Are pangolins scapegoats of the COVID-19 outbreak-CoV transmission and pathology evidence?
Are torpid bats immune to anthropogenic noise?
Arousal from hibernation and reactivation of Eptesicus fuscus gammaherpesvirus (EfHV) in big brown bats
Aspergillus fumigatus infection of an automatic internal cardiac defibrillator
Assessing Rabies Vaccine Protection against a Novel Lyssavirus, KotalahBat Lyssavirus
Assessing the threat of bat-associated fungal pathogens
Assessment and sero-diagnosis for coronaviruses with risk of human spillover
Assessment of rabies immune globulin dose rounding at a university health system
Associating physiological functions with genomic variability in hibernating bats
ASSOCIATION BETWEEN HANDLING STRESS IN THE CORRAL AND RABIES ANTIBODY TITERS IN SELENIUM-SUPPLEMENTED CATTLE
Association of vitamin D receptor gene 3′-variants with Hashimoto's thyroiditis in the Croatian population
Astrovirus infections induce age-dependent dysbiosis in gut microbiomes of bats
Asymptomatic Infection of Marburg Virus Reservoir Bats Is Explained by a Strategy of Immunoprotective Disease Tolerance
Asymptomatic SARS-CoV-2 infection: is it all about being refractile to innate immune sensing of viral spare-parts?-Clues from exotic animal reservoirs
Attenuated rabies virus activates, while pathogenic rabies virus evades, the host innate immune responses in the central nervous system
Atypical Divergence of SARS-CoV-2 Orf8 from Orf7a within the Coronavirus Lineage Suggests Potential Stealthy Viral Strategies in Immune Evasion
Autocrine effect of vascular endothelial growth factor-A is essential for mitochondrial function in brown adipocytes
Autoimmune Chronic Spontaneous Urticaria Detection with IgG Anti-TPO and Total IgE
Base Composition and Host Adaptation of the SARS-CoV-2: Insight From the Codon Usage Perspective
Baseline and post-stress seasonal changes in immunocompetence and redox state maintenance in the fishing bat Myotis vivesi
BASOPHIL ACTIVATION TEST (BAT) IN "IN VITRO" DIAGNOSIS OF HYMENOPTERA VENOM HYPERSENSITIVITY
Basophil Activation Test for Investigation of IgE-Mediated Mechanisms in Drug Hypersensitivity
Basophil Activation Test in Double-Sensitized Patients With Hymenoptera Venom Allergy: Additional Benefit of Component-Resolved Diagnostics
Basophil Activation Test is a Relevant Biomarker of the Outcome of Rapid Desensitization in Platinum Compounds-Allergy
Basophil Activation Test Reduces Oral Food Challenges to Nuts and Sesame
Basophil Activation Test Shows Poor Sensitivity in Immediate Amoxicillin Allergy
Basophils from Cancer Patients Respond to Immune Stimuli and Predict Clinical Outcome
Bat and virus
Bat ASC2 suppresses inflammasomes and ameliorates inflammatory diseases
Bat Biology, Genomes, and the Bat1K Project: To Generate Chromosome-Level Genomes for All Living Bat Species
Bat coronavirus was detected positive from insectivorous bats in Krau Wildlife Reserve Forest
Bat Employs a Conserved MDA5 Gene to Trigger Antiviral Innate Immune Responses
Bat feces as an indoor allergen
Bat Flight and Zoonotic Viruses
Bat influenza vectored NS1-truncated live vaccine protects pigs against heterologous virus challenge
Bat lung epithelial cells show greater host species-specific innate resistance than MDCK cells to human and avian influenza viruses
BAT mAb induces lymphopoiesis in nude mice
Bat MAVS involved in antiviral innate immunity via regulating IFN-beta production
Bat Rabies - a Gordian knot?
Bat rabies surveillance in France: first report of unusual mortality among serotine bats
Bat Severe Acute Respiratory Syndrome-Like Coronavirus WIV1 Encodes an Extra Accessory Protein, ORFX, Involved in Modulation of the Host Immune Response
Bat STING drives IFN-beta production in anti-RNA virus innate immune response
Bat virome research: the past, the present and the future
Bat-G2 Net: Bat-Inspired Graphical Visualization Network Guided by Radiated Ultrasonic Call
Bat-mouse bone marrow chimera: a novel animal model for dissecting the uniqueness of the bat immune system
Bats and birds as viral reservoirs: A physiological and ecological perspective
Bats and viruses: what relationships ? What consequences
Bats and zoonotic viruses: can we confidently link bats with emerging deadly viruses?
Bats as instructive animal models for studying longevity and aging
Bats experience age-related hearing loss (presbycusis)
Bats in urban areas of Brazil: roosts, food resources and parasites in disturbed environments
Bats respond to simulated bacterial infection during the active phase by reducing food intake
Big brown bats experience slower epigenetic ageing during hibernation
Biochemical and Structural Insights into the Preference of Nairoviral DeISGylases for Interferon-Stimulated Gene Product 15 Originating from Certain Species
Biodiversity loss and COVID-19 pandemic: The role of bats in the origin and the spreading of the disease
Bioecological Drivers of Rabies Virus Circulation in a Neotropical Bat Community
Bioinformatic Analysis of Genome-Predicted Bat Cathelicidins
Biointerfacing Antagonizing T-Cell Inhibitory Nanoparticles Potentiate Hepatocellular Carcinoma Checkpoint Blockade Therapy
Biological activity of conjugates of muramyl dipeptides with batracyclin derivatives
Biological characters of bats in relation to natural reservoir of emerging viruses
Biomarkers of the Severity of Honeybee Sting Reactions and the Severity and Threshold of Systemic Adverse Events During Immunotherapy
Bionomics of Cimex adjunctus (Heteroptera: Cimicidae) in a maternity cave of Myotis austroriparius (Chiroptera: Vespertilionidae) (South Carolina, USA)
Blood miRNomes and transcriptomes reveal novel longevity mechanisms in the long-lived bat, Myotis myotis
Body size affects immune cell proportions in birds and non-volant mammals, but not bats
Body temperature and body mass of hibernating little brown bats Myotis lucifugus in hibernacula affected by white-nose syndrome
BOOTSTRAP APPROACHES TO ESTIMATING CONFIDENCE-INTERVALS FOR MOLECULAR DISSIMILARITIES AND RESULTANT TREES
Both chimpanzee adenovirus-vectored and DNA vaccines induced long-term immunity against Nipah virus infection
Bovine leukemia virus gp30 transmembrane (TM) protein is not tyrosine phosphorylated: examining potential interactions with host tyrosine-mediated signaling
Brief report - Survival after treatment of rabies with induction of coma
Broad reactivity and enhanced potency of recombinant anti-EGFR x anti-CD3 bispecific antibody-armed activated T cells against solid tumours
Broadening of Neutralization Activity to Directly Block a Dominant Antibody-Driven SARS-Coronavirus Evolution Pathway
Brown Adipose Tissue Harbors a Distinct Sub-Population of Regulatory T Cells
Brown adipose tissue in obesity: Fractalkine-receptor dependent immune cell recruitment affects metabolic-related gene expression
Brown adipose tissue monocytes support tissue expansion
Brown Adipose Tissue Sheds Extracellular Vesicles That Carry Potential Biomarkers of Metabolic and Thermogenesis Activity Which Are Affected by High Fat Diet Intervention
Brown adipose TRX2 deficiency activates mtDNA-NLRP3 to impair thermogenesis and protect against diet-induced insulin resistance
Brown and Beige Adipose Tissues in Health and Disease
Brown but not white adipose cells synthesize omega-3 docosahexaenoic acid in culture
Calnexin Induces Expansion of Antigen-Specific CD4 T Cells that Confer Immunity to Fungal Ascomycetes via Conserved Epitopes
Can Coronaviruses Steal Genes from the Host as Evidenced in Western European Hedgehogs by EriCoV Genetic Characterization?
Can extreme MHC class I diversity be a feature of a wide geographic range? The example of Seba's short-tailed bat (Carollia perspicillata)
Cancer disease predictive diagnosis: BAT/CD3-positive lymphocytes in cancer patients
CD4 T lymphocytes as a primary cellular target for BAT mAb stimulation
Cedar Virus: A Novel Henipavirus Isolated from Australian Bats
Cell lines from the Egyptian fruit bat are permissive for modified vaccinia Ankara
Cell-Based Functional IgE Assays Are Superior to Conventional Allergy Tests for Shrimp Allergy Diagnosis
Chaotic bat swarm optimisation (CBSO)
Characterisation of novel microRNAs in the Black flying fox (Pteropus alecto) by deep sequencing
Characterising nitric oxide-mediated metabolic benefits of low-dose ultraviolet radiation in the mouse: a focus on brown adipose tissue
Characteristics of immune response profile in patients with immediate allergic and autoimmune urticarial reactions induced by SARS-CoV-2 vaccines
Characterization of a mouse-adapted strain of bat severe acute respiratory syndrome-related coronavirus
Characterization of a novel tetravalent botulism antitoxin based on receptor-binding domain of BoNTs
Characterization of Novel Rhabdoviruses in Chinese Bats
Characterization of the Antigen Processing Machinery and Endogenous Peptide Presentation of a Bat MHC Class I Molecule
Chimeric lyssavirus glycoproteins with increased immunological potential
Chiropteran types I and II interferon genes inferred from genome sequencing traces by a statistical gene-family assembler
Chronic activation of pattern recognition receptors suppresses brown adipogenesis of multipotent mesodermal stem cells and brown pre-adipocytes
Chronic Isolation Stress Affects Central Neuroendocrine Signaling Leading to a Metabolically Active Microenvironment in a Mouse Model of Breast Cancer
Chronic traffic noise increases food intake and alters gene expression associated with metabolism and disease in bats
Circulating IL-6 contributes to peripheral LPS-induced mPGES-1 expression in the rat brain
Clinical and immune responses to anti-CD3 x anti-EGFR bispecific antibody armed activated T cells (EGFR BATs) in pancreatic cancer patients
Clinical Application of In Vitro Tests for COVID-19 Vaccine Delayed Hypersensitivity Diagnostics
Clinical Characterization and Diagnostic Approaches for Patients Reporting Hypersensitivity Reactions to Quinolones
Clinical Presentation and Serologic Response during a Rabies Epizootic in Captive Common Vampire Bats (Desmodus rotundus)
Cloning, expression and antiviral activity of IFNγ from the Australian fruit bat, Pteropus alecto
Cloning, expression, and antiviral activity of interferon β from the Chinese microbat, Myotis davidii
Clostridium butyricum Strain CCFM1299 Reduces Obesity via Increasing Energy Expenditure and Modulating Host Bile Acid Metabolism
Cochlear hair cells of echolocating bats are immune to intense noise
Co-display of diverse spike proteins on nanoparticles broadens sarbecovirus neutralizing antibody responses
Coevolution of activating and inhibitory receptors within mammalian carcinoembryonic antigen families
Coevolutionary Analysis Implicates Toll-Like Receptor 9 in Papillomavirus Restriction
Coevolutionary analysis of Forkhead box protein P3 and its physical binary interactors E3 ubiquitin-protein ligase CHIP, Zfp-90, and nuclear receptor ROR-α
Cold arousal - A mechanism used by hibernating bats to reduce the energetic costs of disturbance
Cold-Induced Browning Dynamically Alters the Expression Profiles of Inflammatory Adipokines with Tissue Specificity in Mice
Cold-passaged isolates and bat-swine influenza a chimeric viruses as modified live-attenuated vaccines against influenza a viruses in pigs
Colorectal cancers with microsatellite instability display mRNA expression signatures characteristic of increased immunogenicity
Combination drug treatment prolongs survival of experimentally infected mice with silver-haired bat rabies virus
Combination therapy of rabies-infected mice with inhibitors of pro-inflammatory host response, antiviral compounds and human rabies immunoglobulin
Combining a β3 adrenergic receptor agonist with alpha-lipoic acid reduces inflammation in male mice with diet-induced obesity
Comparative analyses of bat genomes identify distinct evolution of immunity in Old World fruit bats
Comparative Analysis of Bat Genomes Provides Insight into the Evolution of Flight and Immunity
Comparative analysis of single cell lung atlas of bat, cat, tiger, and pangolin
Comparative Computational Modeling of the Bat and Human Immune Response to Viral Infection with the Comparative Biology Immune Agent Based Model
Comparative genomic analyses illuminate the distinct evolution of megabats within Chiroptera
Comparative genomics reveals contraction in olfactory receptor genes in bats
Comparative Neutralization Activity of Commercial Rabies Immunoglobulin against Diverse Lyssaviruses
Comparative Pathological Study of the Murine Brain after Experimental Infection with Classical Rabies Virus and European Bat Lyssaviruses
Comparative Seasonal Haematology of Two Bat Species, Scotophilus heathii and Pipistrellus pipistrellus, in a Subtropical Area of Pakistan
Comparative Study of the Clinical Application of 2 Bleeding Grading Systems for Pregnant Women With Immune Thrombocytopenia
Comparative transcriptome analysis reveals molecular adaptations underlying distinct immunity and inverted resting posture in bats
Comparative Transcriptome Profiling of Human and Pig Intestinal Epithelial Cells after Porcine Deltacoronavirus Infection
Comparative Transcriptome Profiling of Young and Old Brown Adipose Tissue Thermogenesis
Comparative transcriptomic analysis of rabbit interscapular brown adipose tissue whitening under physiological conditions
Comparing Microbiome Sampling Methods in a Wild Mammal: Fecal and Intestinal Samples Record Different Signals of Host Ecology, Evolution
Comparison of Activity and Safety of DSPAα1 and Its N-Glycosylation Mutants
Comparison of antiviral responses in two bat species reveals conserved and divergent innate immune pathways
Comparison of Basophil Activation Test and Skin Testing Performances in NMBA Allergy
Complementary regulation of caspase-1 and IL-1β reveals additional mechanisms of dampened inflammation in bats
Complete genome sequence of a novel bat mastadenovirus C strain isolated from Rhinolophus cornutus in Japan
Complete Genome Sequence of Ikoma Lyssavirus
Component-resolved immunologic modifications, efficacy, and tolerance of latex sublingual immunotherapy in children
Comprehensive analysis of intercellular communication in the thermogenic adipose niche
Computation Offloading Optimization in Mobile Edge Computing Based on HIBSA
Computational design of a potential multi-epitope subunit vaccine using immunoinformatics to fight Ebola virus
Concentrations of organochlorine pesticides and PCBs in the liver of european bats (Microchiroptera)
Conservation of a Unique Mechanism of Immune Evasion across the Lyssavirus Genus
Conservation of Structure and Immune Antagonist Functions of Filoviral VP35 Homologs Present in Microbat Genomes
Conservative pattern of interaction of bat and human IgG antibodies with FcRn
Conserved Genomic Terminals of SARS-CoV-2 as Coevolving Functional Elements and Potential Therapeutic Targets
Constitutive IFNα Protein Production in Bats
Constitutive Innate Immunity of Migrant and Resident Long-Nosed Bats (Leptonycteris yerbabuenae) in the Drylands of Mexico
Construction of a recombinant vaccine expressing Nipah virus glycoprotein using the replicative and highly attenuated vaccinia virus strain LC16m8
Contaminants of Emerging Concern in Bats from the Northeastern United States
Continuous short-term acclimation to moderate cold elicits cardioprotection in rats, and alters β-adrenergic signaling and immune status
Contraction of the type I IFN locus and unusual constitutive expression of IFN-α in bats
Contribution of the interaction between the rabies virus P protein and I-kappa B kinase ε to the inhibition of type I IFN induction signalling
Coronavirus and Paramyxovirus Shedding by Bats in a Cave and Buildings in Ethiopia
Coronavirus nonstructural protein 1: Common and distinct functions in the regulation of host and viral gene expression
Co-staining Blood Vessels and Nerve Fibers in Adipose Tissue
COVID-19 coronavirus vaccine T cell epitope prediction analysis based on distributions of HLA class I loci (HLA-A, -B, -C) across global populations
COVID-19 infection: Origin, transmission, and characteristics of human coronaviruses
COVID-19 related interdisciplinary methods: Preventing errors and detecting research opportunities
COVID-19-neutralizing antibodies predict disease severity and survival
Crithidia mellificae infection in different mammalian species in Brazil
CROSS-INFECTION ENHANCEMENT AMONG AFRICAN FLAVIVIRUSES BY IMMUNE MOUSE ASCITIC FLUIDS
Cross-neutralization of antibodies induced by vaccination with Purified Chick Embryo Cell Vaccine (PCECV) against different Lyssavirus species
Cross-Neutralization of SARS-CoV-2-Specific Antibodies in Convalescent and Immunized Human Sera against the Bat and Pangolin Coronaviruses
Cross-protective and cross-reactive immune responses to recombinant vaccinia viruses expressing full-length lyssavirus glycoprotein genes
Cross-reactive antibodies elicited to conserved epitopes on SARS-CoV-2 spike protein after infection and vaccination
Cross-species comparison illuminates the importance of iron homeostasis for splenic anti-immunosenescence
Cross-Species Genome-Wide Analysis Reveals Molecular and Functional Diversity of the Unconventional Interferon-ω Subtype
Cross-species recognition of bat coronavirus RsYN04 and cross-reaction of SARS-CoV-2 antibodies against the virus
Cryo-electron Microscopy Structure of the Swine Acute Diarrhea Syndrome Coronavirus Spike Glycoprotein Provides Insights into Evolution of Unique Coronavirus Spike Proteins
Crystal Structure and Carbohydrate Analysis of Nipah Virus Attachment Glycoprotein: a Template for Antiviral and Vaccine Design
Crystal Structures of Bat and Human Coronavirus ORF8 Protein Ig-Like Domain Provide Insights Into the Diversity of Immune Responses
Cultivable Gut Microbiota in Synanthropic Bats: Shifts of Its Composition and Diversity Associated with Hibernation
Current and future approaches to the therapy of human rabies
Current knowledge on pathogenesis and immunology of rabies
Current Rabies Vaccines Do Not Confer Protective Immunity against Divergent Lyssaviruses Circulating in Europe
Current status of rabies and prospects for elimination
CXCL12-CXCR4 pathway activates brown adipocytes and induces insulin resistance in CXCR4-deficient mice under high-fat diet
DAILY MONITORING OF X-RAY-INDUCED HISTOPATHOLOGICAL CHANGES IN SPERMATOGENICALLY ACTIVE TESTIS OF NON-SCROTAL BAT RHINOPOMA-KINNEARI WROUGHTON
Dampened NLRP3-mediated inflammation in bats and implications for a special viral reservoir host
Dampened STING-Dependent Interferon Activation in Bats
De novo transcriptome reconstruction and annotation of the Egyptian rousette bat
Deep RNA Sequencing Reveals Complex Transcriptional Landscape of a Bat Adenovirus
Defective adipose tissue development associated with hepatomegaly in cathepsin E-deficient mice fed a high-fat diet
Delayed induction of proinflammatory cytokines and suppression of innate antiviral response by the novel Middle East respiratory syndrome coronavirus: implications for pathogenesis and treatment
Deletion of myeloid IRS2 enhances adipose tissue sympathetic nerve function and limits obesity
Demodicosis in a captive African straw-coloured fruit bat (Eidolon helvum)
Dendritic Cells Generated From Mops condylurus, a Likely Filovirus Reservoir Host, Are Susceptible to and Activated by Zaire Ebolavirus Infection
Detection of specific antibody responses to vaccination in variable flying foxes (Pteropus hypomelanus)
Determinants of defence strategies of a hibernating European bat species towards the fungal pathogen Pseudogymnoascus destructans
Determination and application of immunodominant regions of SARS coronavirus spike and nucleocapsid proteins recognized by sera from different animal species
Development and validation of an IgM antibody capture ELISA for early detection of Hendra virus
Development of a multiplex microsphere immunoassay for the detection of antibodies against highly pathogenic viruses in human and animal serum samples
Development of a neutralization assay for Nipah virus using pseudotype particles
Development of a serum neutralization assay to detect Pteropine Orthoreovirus Indonesia/2010 neutralizing antibodies
Development of broad-spectrum human monoclonal antibodies for rabies post-exposure prophylaxis
Development of molecular and cellular tools to decipher the type I IFN pathway of the common vampire bat
Development of SARS-CoV-2 animal vaccines using a stable and efficient NDV expression system
Diagnostic Approach of Hypersensitivity Reactions to Cefazolin in a Large Prospective Cohort
Did variants in inborn errors of immunity genes contribute to the extinction of Neanderthals?
Differences in acute phase response to bacterial, fungal and viral antigens in greater mouse-eared bats (Myotis myotis)
Different N-Glycosylation Sites Reduce the Activity of Recombinant DSPAα2
Differential Evolution of Antiretroviral Restriction Factors in Pteropid Bats as Revealed by APOBEC3 Gene Complexity
Differential Expression of Hepatic Genes of the Greater Horseshoe Bat (Rhinolophus ferrumequinum) between the Summer Active and Winter Torpid States
Differential Innate Immune Responses Elicited by Nipah Virus and Cedar Virus Correlate with Disparate In Vivo Pathogenesis in Hamsters
Differential Loss of OAS Genes Indicates Diversification of Antiviral Immunity in Mammals
Differential species-specific ectoparasitic mite intensities in two intimately coexisting sibling bat species: resource-mediated host attractiveness or parasite specialization?
Dimorphism and Dissemination of Histoplasma capsulatum in the Upper Respiratory Tract after Intranasal Infection of Bats and Mice with Mycelial Propagules
Discovery and Genomic Characterization of a 382-Nucleotide Deletion in ORF7b and ORF8 during the Early Evolution of SARS-CoV-2
Discovery and Genomic Characterization of a Novel Henipavirus, Angavokely Virus, from Fruit Bats in Madagascar
Disease in the dark: molecular characterization of Polychromophilus murinus in temperate zone bats revealed a worldwide distribution of this malaria-like disease
Diseases and Causes of Death in European Bats: Dynamics in Disease Susceptibility and Infection Rates
Disentangling interactions among mercury, immunity and infection in a Neotropical bat community
Disentangling serology to elucidate henipa- and filovirus transmission in Madagascar fruit bats
Disseminated histoplasmosis: case report and review of the literature
Distinct innate immune responses in human macrophages and endothelial cells infected with shrew-borne hantaviruses
Distinct interferon response in bat and other mammalian cell lines infected with Pteropine orthoreovirus
Distinct parameters of the basophil activation test reflect the severity and threshold of allergic reactions to peanut
Divergence in interspecific and intersubspecific gene expression between two closely related horseshoe bats (Rhinolophus)
Divergent phenotype of rat thoracic and abdominal perivascular adipose tissues
Diverse RNA viruses of arthropod origin in the blood of fruit bats suggest a link between bat and arthropod viromes
Diversifying selection and climatic effects on major histocompatibility complex class II gene diversity in the greater horseshoe bat
DNA methylation predicts age and provides insight into exceptional longevity of bats
DNA mismatch repair deficiency in surgically resected lung adenocarcinoma: Microsatellite instability analysis using the Promega panel
DNA-based immunization for exploring the enlargement of immunological cross-reactivity against the lyssaviruses
Does the mode of transmission between hosts affect the host choice strategies of parasites? Implications from a field study on bat fly and wing mite infestation of Bechstein's bats
Dracula's children: Molecular evolution of vampire bat venom
Dual microRNA Screens Reveal That the Immune-Responsive miR-181 Promotes Henipavirus Entry and Cell-Cell Fusion
Duration of Maternal Antibodies against Canine Distemper Virus and Hendra Virus in Pteropid Bats
Dynamics of transcriptome and chromatin accessibility revealed sequential regulation of potential transcription factors during the brown adipose tissue whitening in rabbits
EAACI guidelines on the diagnosis of IgE-mediated food allergy
Early treatment of white-nose syndrome is necessary to stop population decline
Ebola Virus Produces Discrete Small Noncoding RNAs Independently of the Host MicroRNA Pathway Which Lack RNA Interference Activity in Bat and Human Cells
Ecological determinants of rabies virus dynamics in vampire bats and spillover to livestock
Ecology of Rabies Virus Exposure in Colonies of Brazilian Free-Tailed Bats (Tadarida brasiliensis) at Natural and Man-Made Roosts in Texas
Ectoparasites are unlikely to be a primary cause of population declines of bent-winged bats in south-eastern Australia
Effect of <SUP>90</SUP>Sr and <SUP>137</SUP>Cs concentration on hematological parameters of bats in the Chernobyl Exclusion Zone (Ukraine)
Effect of alcohol on adipose tissue: a review on ethanol mediated adipose tissue injury
Effect of GonaCon™ vaccine on black-tailed prairie dogs: Immune response and health effects
Effect of polymorphism in Rhinolophus affinis ACE2 on entry of SARS-CoV-2 related bat coronaviruses
Effect of sex and reproductive status on the immunity of the temperate bat Myotis daubentonii
Effect of torpor on host transcriptomic responses to a fungal pathogen in hibernating bats
Effectiveness of a comprehensive educational programme for Accredited Social Health Activists (ASHAs) to identify individuals in the Udupi district with bleeding disorders: A community-based survey
Effects of aerosolized rabies virus exposure on bats and mice
Effects of cold exposure revealed by global transcriptomic analysis in ferret peripheral blood mononuclear cells
Effects of culling vampire bats on the spatial spread and spillover of rabies virus
Effects of dietary methionine restriction on age-related changes in perivascular and beiging adipose tissues in the mouse
Effects of Different-Syllable Aggressive Calls on Food Intake and Gene Expression in Vespertilio sinensis
Effects of Host Species Identity and Diet on the Biodiversity of the Microbiota in Puerto Rican Bats
Effects of Microhabitat Temperature Variations on the Gut Microbiotas of Free-Living Hibernating Animals
Effects of probiotic bacteria at different concentrations on production of immunomodulatory antibodies against rabies virus in vaccinated cattle
Effects of sewage-water contamination on the immune response of a desert bat
Effects of temperature, pH, and CO2 on transformation of the glochidia of Anodonta suborbiculata on fish hosts and in vitro
Effects of thermal water inhalation in chronic upper respiratory tract infections in elderly and young patients
Effects of Waning Maternal Immunity on Infection Dynamics in Seasonally Breeding Wildlife
Efficient Replication of the Novel Human Betacoronavirus EMC on Primary Human Epithelium Highlights Its Zoonotic Potential
Egyptian rousette bats maintain long-term protective immunity against Marburg virus infection despite diminished antibody levels
Elevated plasma succinate levels are linked to higher cardiovascular disease risk factors in young adults
Emergence and influence of sequence bias in evolutionarily malleable, mammalian tandem arrays
Emerging and re-emerging coronaviruses in pigs
Emerging diseases in Chiroptera: why bats?
Endotyping of IgE-Mediated Polyethylene Glycol and/or Polysorbate 80 Allergy
Energy conserving thermoregulatory patterns and lower disease severity in a bat resistant to the impacts of white-nose syndrome
Enhanced antiviral immunity and dampened inflammation in llama lymph nodes upon MERS-CoV sensing: bridging innate and adaptive cellular immune responses in camelid reservoirs
Enhanced Autophagy Contributes to Reduced Viral Infection in Black Flying Fox Cells
Enhancing preparation for large Nipah outbreaks beyond Bangladesh: Preventing a tragedy like Ebola in West Africa
Entry, Replication, Immune Evasion, and Neurotoxicity of Synthetically Engineered Bat-Borne Mumps Virus
Environmental conditions favoring bat infection with Histoplasma capsulatum in Mexican shelters
Epidemiology and biology of a herpesvirus in rabies endemic vampire bat populations
Epidemiology and Clinical Presentation of COVID-19 in Older Adults
Epidemiology of Emergent Madariaga Encephalitis in a Region with Endemic Venezuelan Equine Encephalitis: Initial Host Studies and Human Cross-Sectional Study in Darien, Panama
Essential role of Rnd1 in innate immunity during viral and bacterial infections
Establishment of cell line from embryonic tissue of Pipistrellus ceylonicus bat species from India & its susceptibility to different viruses
Establishment of Myotis myotis Cell Lines - Model for Investigation of Host-Pathogen Interaction in a Natural Host for Emerging Viruses
Establishment, Immortalisation and Characterisation of Pteropid Bat Cell Lines
Ethanol ingestion inhibits cell-mediated immune responses of unprimed T-cell receptor transgenic mice
Evaluating Effects of AIV Infection Status on Ducks Using a Flow Cytometry-Based Differential Blood Count
Evaluating the benefit of serology during potential Australian bat lyssavirus and rabies post-exposure prophylaxis
Evaluation of a New Viral Vaccine Vector in Mice and Rhesus Macaques: J Paramyxovirus Expressing Hemagglutinin of Influenza A Virus H5N1
Evaluation of human cytomegalovirus-specific CD8+T-cells in allogeneic haematopoietic stem cell transplant recipients using pentamer and interferon-γ-enzyme-linked immunospot assays
Evaluation of Serologic and Antigenic Relationships Between Middle Eastern Respiratory Syndrome Coronavirus and Other Coronaviruses to Develop Vaccine Platforms for the Rapid Response to Emerging Coronaviruses
Evaluation of short-interfering RNAs treatment in experimental rabies due to wild-type virus
Evaluation of the pathogenicity of mammalian orthoreovirus type 3 (MRV3) in germ-free gnotobiotic pigs and of the efficacy of an inactivated vaccine against MRV3 infection in neonatal conventional piglets
Every member of the kingdom Animalia is a potential vector of human pathogens
Everything You Always Wanted to Know About Rabies Virus (But Were Afraid to Ask)
Evidence for a Lectin Specific for Sulfated Glycans in the Salivary Gland of the Malaria Vector, Anopheles gambiae
Evidence for the 'Good Genes' Model: Association of MHC Class II DRB Alleles with Ectoparasitism and Reproductive State in the Neotropical Lesser Bulldog Bat, Noctilio albiventris
Evidence of Endemic Hendra Virus Infection in Flying-Foxes (Pteropus conspicillatus)-Implications for Disease Risk Management
Evolution and Antiviral Specificities of Interferon-Induced Mx Proteins of Bats against Ebola, Influenza, and Other RNA Viruses
Evolution and comparative analysis of the bat MHC-I region
Evolution of Fc Receptor-Like Scavenger in Mammals
Evolutionary analyses reveal immune cell receptor GPR84 as a conserved receptor for bacteria-derived molecules
Evolutionary Profile for (Host and Viral) MLKL Indicates Its Activities as a Battlefront for Extensive Counteradaptation
EVOLUTIONARY RELATIONSHIPS IN THE FAMILY EMBALLONURIDAE (CHIROPTERA)
Evolutionary Trajectory for the Emergence of Novel Coronavirus SARS-CoV-2
Evolving geographic diversity in SARS-CoV2 and in silico analysis of replicating enzyme 3CL<SUP>pro</SUP> targeting repurposed drug candidates
Exogenous Nucleotides Improved the Oxidative Stress and Sirt-1 Protein Level of Brown Adipose Tissue on Senescence-Accelerated Mouse Prone-8 (SAMP8) Mice
Experimental infection of Artibeus intermedius with a vampire bat rabies virus
Experimental infection of bats with Geomyces destructans causes white-nose syndrome
Experimental Inoculation of Artibeus jamaicensis Bats with Dengue Virus Serotypes 1 or 4 Showed No Evidence of Sustained Replication
Experimental Inoculation of Egyptian Fruit Bats (Rousettus aegyptiacus) with Ebola Virus
Experimental Lagos bat virus infection in straw-colored fruit bats: A suitable model for bat rabies in a natural reservoir species
Experimental utility of rabies virus-neutralizing human monoclonal antibodies in post-exposure prophylaxis
Exploring Noncovalent Protease Inhibitors for the Treatment of Severe Acute Respiratory Syndrome and Severe Acute Respiratory Syndrome-Like Coronaviruses
Exploring the Diagnosis and Profile of Cannabis Allergy
Exploring the genome and transcriptome of the cave nectar bat Eonycteris spelaea with PacBio long-read sequencing
Exploring the Natural Origins of SARS-CoV-2 in the Light of Recombination
Exploring whole proteome to contrive multi-epitope-based vaccine for NeoCoV: An immunoinformtics and in-silico approach
Exposure of hooded capuchin monkeys (Cebus apella cay) to a rabid bat at a zoological park
EXPOSURE OF WILD BOAR (SUS SCROFA) TO THE COMMON VAMPIRE BAT AND LACK OF IMMUNE PROTECTION TO RABIES VIRUS IN BRAZILIAN HUNTERS
Expression of Th1, Th2, lymphocyte trafficking and activation markers on CD4+T-cells of Hymenoptera allergic subjects and after venom immunotherapy
Extensive Adaptive Variation in Gene Expression within and between Closely Related Horseshoe Bats (Chiroptera, Rhinolophus) Revealed by Three Organs
Extensive alternative splicing triggered by mitonuclear mismatch in naturally introgressed Rhinolophus bats
Extensive Mycobacterium bovis BCG infection of liver parenchymal cells in immunocompromised mice
Extensive Positive Selection Drives the Evolution of Nonstructural Proteins in Lineage C Betacoronaviruses
Extreme responses to immune checkpoint blockade following bipolar androgen therapy and enzalutamide in patients with metastatic castration resistant prostate cancer
Failure to open the blood-brain barrier and deliver immune effectors to central nervous system tissues leads to the lethal outcome of silver-haired bat rabies virus infection
Familial Mediterranean Fever and COVID-19: Friends or Foes?
Fatal Human Rabies Infection With Suspected Host-Mediated Failure of Post-Exposure Prophylaxis Following a Recognized Zoonotic Exposure-Minnesota, 2021
FAVOURABLE OUTCOME IN A PATIENT BITTEN BY A RABID BAT INFECTED WITH THE EUROPEAN BAT LYSSAVIRUS-1
Fc-mediated pan-sarbecovirus protection after alphavirus vector vaccination
Filovirus Research in Gabon and Equatorial Africa: The Experience of a Research Center in the Heart of Africa
First Evidence of Antibodies Against Lloviu Virus in Schreiber's Bent-Winged Insectivorous Bats Demonstrate a Wide Circulation of the Virus in Spain
First Speleomycological Study on the Occurrence of Psychrophilic and Psychrotolerant Aeromycota in the Brestovska Cave (Western Tatras Mts., Slovakia) and First Reports for Some Species at Underground Sites
Fluorescent biomarkers demonstrate prospects for spreadable vaccines to control disease transmission in wild bats
Food restriction delays seasonal sexual maturation but does not increase torpor use in male bats
Food restriction, but not seasonality, modulates the acute phase response of a Neotropical bat
Free DNA, a reason for severe COVID-19 infection?
Full-Length Transcriptome of Myotis pilosus as a Reference Resource and Mining of Auditory and Immune Related Genes
Full-Length Transcriptome of the Great Himalayan Leaf-Nosed Bats (Hipposideros armiger) Optimized Genome Annotation and Revealed the Expression of Novel Genes
Functional analysis of Rousettus aegyptiacus "signal transducer and activator of transcription 1" (STAT1)
Functional characterization of bat IRF1 in IFN induction
Functional Characterization of Canine Interferon-Lambda
Functional comparisons of the virus sensor RIG-I from humans, the microbat Myotis daubentonii, and the megabat Rousettus aegyptiacus, and their response to SARS-CoV-2 infection
Fundamental properties of the mammalian innate immune system revealed by multispecies comparison of type I interferon responses
Galleria mellonella experimental model for bat fungal pathogen Pseudogymnoascus destructans and human fungal pathogen Pseudogymnoascus pannorum
Garlic oil suppresses high-fat diet induced obesity in rats through the upregulation of UCP-1 and the enhancement of energy expenditure
Gene Expression Profile Induced by Two Different Variants of Street Rabies Virus in Mice
Gene prediction in the immunoglobulin loci
Generation and characterization of bat-induced pluripotent stem cells
Generation and Characterization of Eptesicus fuscus (Big brown bat) kidney cell lines immortalized using the Myotis polyomavirus large T-antigen
Genetic and Functional Characterization of Novel Brown-Like Adipocytes Around the Lamprey Brain
Genetic and pathogenic characterization of a novel reassortant mammalian orthoreovirus 3 (MRV3) from a diarrheic piglet and seroepidemiological survey of MRV3 in diarrheic pigs from east China
Genetic associations of vitamin D receptor polymorphisms with advanced liver fibrosis and response to pegylated interferon-based therapy in chronic hepatitis C
Genome assembly of the Pendlebury's roundleaf bat, Hipposideros pendleburyi, revealed the expansion of Tc1/Mariner DNA transposons in Rhinolophoidea
Genomewide Analysis and Biological Characterization of Cathelicidins with Potent Antimicrobial Activity and Low Cytotoxicity from Three Bat Species
Genome-Wide B Cell, CD4, and CD8 T Cell Epitopes That Are Highly Conserved between Human and Animal Coronaviruses, Identified from SARS-CoV-2 as Targets for Preemptive Pan-Coronavirus Vaccines
Genomic features of humoral immunity support tolerance model in Egyptian rousette bats
Genomic signatures of selection in bats surviving white-nose syndrome
Genotypic and phenotypic diversity of rabies virus variants involved in human rabies: Implications for postexposure prophylaxis
Geographical and seasonal patterns of spleen mass and acarine load in tropical and subtropical leaf-nosed bats
Global dynamics of a compartmental model for the spread of Nipah virus
Global Perspective of Rabies and Rabies Related Viruses: A Comprehensive Review
Global rabies management: perspectives on regional strategies for prevention and control
Global Transcriptome Analysis of Brown Adipose Tissue of Diet-Induced Obese Mice
Glycan Shield and Fusion Activation of a Deltacoronavirus Spike Glycoprotein Fine-Tuned for Enteric Infections
Glycerophospholipid Profiles of Bats with White-Nose Syndrome
Glycoproteins of Predicted Amphibian and Reptile Lyssaviruses Can Mediate Infection of Mammalian and Reptile Cells
Growth hormone receptor (GHR) in AgRP neurons regulates thermogenesis in a sex-specific manner
Gut microbiota of bats: pro-mutagenic properties and possible frontiers in preventing emerging disease
Gut transcriptome analysis on females of Ornithodoros mimon (Acari: Argasidae) and phylogenetic inference of ticks
Gut transcriptomic changes during hibernation in the greater horseshoe bat (Rhinolophus ferrumequinum)
Habitat disturbance results in chronic stress and impaired health status in forest-dwelling paleotropical bats
Habitat fragmentation is associated with dietary shifts and microbiota variability in common vampire bats
Handling Stress and Sample Storage Are Associated with Weaker Complement-Mediated Bactericidal Ability in Birds but Not Bats
Healing rates of wing punch wounds in free-ranging little brown myotis (Myotis lucifugus)
Helminth antigens counteract a rapid high-fat diet-induced decrease in adipose tissue eosinophils
Hendra and Nipah viruses: why are they so deadly?
Hendra Virus Spillover is a Bimodal System Driven by Climatic Factors
Henipaviruses: an expanding global public health concern?
Henipaviruses: recent observations on regulation of transcription and the nature of the cell receptor
Hepatovirus 3ABC proteases and evolution of mitochondrial antiviral signaling protein (MAVS)
Hibernating Little Brown Myotis (Myotis lucifugus) Show Variable Immunological Responses to White-Nose Syndrome
Hibernation patterns in mammals: a role for bacterial growth?
High diversity of West African bat malaria parasites and a tight link with rodent Plasmodium taxa
High Pathogenicity of Nipah Virus from Pteropus lylei Fruit Bats, Cambodia
High Prevalence of Both Humoral and Cellular Immunity to Zaire ebolavirus among Rural Populations in Gabon
Higher antibody titres against Pseudogymnoascus destructans are associated with less white-nose syndrome skin lesions in Palearctic bats
High-fat diet leads to tissue-specific changes reflecting risk factors for diseases in DBA/2J mice
High-Resolution PET Imaging with Therapeutic Antibody-based PD-1/PD-L1 Checkpoint Tracers
Histamine excretion in common indoor and hematophagous arthropods
Histological assessment of cellular immune response to the phytohemagglutinin skin test in Brazilian free-tailed bats (Tadarida brasiliensis)
Histopathologic and Immunohistochemical Evaluation of Induced Lesions, Tissue Tropism and Host Responses following Experimental Infection of Egyptian Rousette Bats (Rousettus aegyptiacus) with the Zoonotic Paramyxovirus, Sosuga Virus
Histoplasmosis in the nasal septum without pulmonary involvement in a patient with acquired immunodeficiency syndrome: case report and literature review
HISTORY AND EPIZOOTIOLOGY OF RABIES
HIV-RELATED CASES AMONG 2,094 ADMISSIONS TO A PSYCHIATRIC-HOSPITAL
Host adaptation of codon usage in SARS-CoV-2 from mammals indicates potential natural selection and viral fitness
Host gene expression in wildlife disease: making sense of species-level responses
Host immunity to repeated rabies virus infection in big brown bats
Host Range, Prevalence, and Genetic Diversity of Adenoviruses in Bats
Host sex and ectoparasites choice: preference for, and higher survival on female hosts
Host susceptibility and structural and immunological insight of S proteins of two SARS-CoV-2 closely related bat coronaviruses
Human Coronavirus Spike Protein Based Multi-Epitope Vaccine against COVID-19 and Potential Future Zoonotic Coronaviruses by Using Immunoinformatic Approaches
Human diploid cell culture rabies vaccine (HDCV) and purified chick embryo cell culture rabies vaccine (PCECV) both confer protective immunity against infection with the silver-haired bat rabies virus strain (SHBRV)
Human MxA is a potent interspecies barrier for the novel bat-derived influenza A-like virus H18N11
HUMORAL AND CELL-MEDIATED-IMMUNITY TO HISTOPLASMA-CAPSULATUM DURING EXPERIMENTAL-INFECTION IN NEOTROPICAL BATS (ARTIBEUS-LITURATUS)
Humoral and Cellular Immune Responses Induced by 3a DNA Vaccines against Severe Acute Respiratory Syndrome (SARS) or SARS-Like Coronavirus in Mice
Hypersensitivity reactions to anti-SARS-CoV-2 vaccines: Basophil reactivity to excipients
Identification and Analysis of Unstructured, Linear B-Cell Epitopes in SARS-CoV-2 Virion Proteins for Vaccine Development
Identification and characterization of circular RNAs in association with the feed efficiency in Hu lambs
Identification and Dissection of Diverse Mouse Adipose Depots
Identification of a novel Aleutian mink disease virus B-cell epitope using a monoclonal antibody against VP2 protein
Identification of an Immune-Related BAT Signature for Predicting Adjuvant Chemotherapy Response and Overall Survival in Patients with Resected Ductal Adenocarcinoma of the Pancreas
Identification of novel and conserved microRNA and their expression in the gray mouse lemur, Microcebus murinus, a primate capable of daily torpor
Identification of Rodent Homologs of Hepatitis C Virus and Pegiviruses
Identification of secreted and membrane-bound bat immunoglobulin using a Microchiropteran-specific mouse monoclonal antibody
Identifying genome-wide immune gene variation underlying infectious disease in wildlife populations - a next generation sequencing approach in the gopher tortoise
IFNAR2-dependent gene expression profile induced by IFN-α in Pteropus alecto bat cells and impact of IFNAR2 knockout on virus infection
IgE to Poppy Seed and Morphine Are Not Useful Tools to Diagnose Opiate Allergy
Immune evasion by rabies viruses through the maintenance of blood-brain barrier integrity
Immune Profile Predicts Survival and Reflects Senescence in a Small, Long-Lived Mammal, the Greater Sac-Winged Bat (Saccopteryx bilineata)
Immune response after rabies pre-exposure prophylaxis and a booster dose in Australian bat carers
Immune response biomarkers in human and veterinary research
Immune response in mice to ingested soya protein:: antibody production, oral tolerance and maternal transfer
Immune response of hibernating European bats to a fungal challenge
Immune response to a 30-minute walk
Immune responses in hibernating little brown myotis (Myotis lucifugus) with white-nose syndrome
Immune T cells can transfer and boost anti-breast cancer immunity
Immune-challenged vampire bats produce fewer contact calls
IMMUNE-RESPONSES IN BATS FOLLOWING INTRANASAL INFECTION WITH HISTOPLASMA-CAPSULATUM
Immunity against rabies street virus isolates.
IMMUNITY AGAINST THE EUROPEAN BAT RABIES (DUVENHAGE) VIRUS-INDUCED BY RABIES VACCINES - AN EXPERIMENTAL-STUDY IN MICE
Immunization of dogs with a DNA vaccine induces protection against rabies virus
Immunogenic amino acid motifs and linear epitopes of COVID-19 mRNA vaccines
Immunoglobulin heavy chain diversity in Pteropid bats: evidence for a diverse and highly specific antigen binding repertoire
Immunoinformatic and reverse vaccinology-based designing of potent multi-epitope vaccine against Marburgvirus targeting the glycoprotein
Immunological Control of Viral Infections in Bats and the Emergence of Viruses Highly Pathogenic to Humans
Immunology of Bats and Their Viruses: Challenges and Opportunities
Immunopathology of rabies infection in mice selected for high or low acute inflammatory reaction
Immunophenotyping monocytes, macrophages and granulocytes in the Pteropodid bat Eonycteris spelaea
Impact of Mengla Virus Proteins on Human and Bat Innate Immune Pathways
Impact of Molecular Modifications on the Immunogenicity and Efficacy of Recombinant Raccoon Poxvirus-Vectored Rabies Vaccine Candidates in Mice
Impacts of land use on an insectivorous tropical bat: The importance of mercury, physio-immunology and trophic position
Impacts of seasonality on gene expression in the Chinese horseshoe bat
Importance of Neutralizing Monoclonal Antibodies Targeting Multiple Antigenic Sites on the Middle East Respiratory Syndrome Coronavirus Spike Glycoprotein To Avoid Neutralization Escape
In sickness and in health: the dynamics of the fruit bat gut microbiota under a bacterial antigen challenge and its association with the immune response
In silico Design and Characterization of Multi-epitopes Vaccine for SARS-CoV2 from Its Spike Protein
In situ apoptosis of adaptive immune cells and the cellular escape of rabies virus in CNS from patients with human rabies transmitted by Desmodus rotundus
In situ grafting MPEG on the surface of cell-loaded microcapsules for protein repellency
In vitro testing for allergic and immunologic diseases
In vivo characterization of the novel ebolavirus Bombali virus suggests a low pathogenic potential for humans
Inactivated SARS-CoV-2 Vaccine Shows Cross-Protection against Bat SARS-Related Coronaviruses in Human ACE2 Transgenic Mice
Incidence of viruses in Neotropical bats
Independent evolution of functional MHC class II DRB genes in New World bat species
Induced bacterial sickness causes inflammation but not blood oxidative stress in Egyptian fruit bats (Rousettus aegyptiacus)
Induction and sequencing of Rousette bat interferon α and β genes
Induction of a protective immune response to rabies virus in sheep after oral immunization with transgenic maize, expressing the rabies virus glycoprotein
Infectious disease emergence and global change: thinking systemically in a shrinking world
Inferring the disruption of rabies circulation in vampire bat populations using a betaherpesvirus-vectored transmissible vaccine
Inflammasome signaling could be used to sense and respond to endogenous damage in brown but not white adipose tissue of a hibernating ground squirrel
Inflammatory challenge increases measures of oxidative stress in a free-ranging, long-lived mammal
Influence of high-pressure treatment on allergenicity of rDau c1 and carrot juice demonstrated by in vitro and in vivo tests
Innate antiviral responses against Shaan virus infection in HEK293, A549 and MARC-145 cells and limited role of viperin against Shaan virus replication
Innate Immune Responses of Bat and Human Cells to Filoviruses: Commonalities and Distinctions
Insights into Persistence Mechanisms of a Zoonotic Virus in Bat Colonies Using a Multispecies Metapopulation Model
Insights into Reston virus spillovers and adaption from virus whole genome sequences
Insights into the ancestral organisation of the mammalian MHC class II region from the genome of the pteropid bat, Pteropus alecto
In-silico analysis of multiepitope based vaccine targeting respiratory viruses SARS, MERS and SARS-CoV-2
Integrate structural analysis, isoform diversity, and interferon-inductive propensity of ACE2 to predict SARS-CoV2 susceptibility in vertebrates
Integrated analysis of microRNAs, circular RNAs, long non-coding RNAs, and mRNAs revealed competing endogenous RNA networks involved in brown adipose tissue whitening in rabbits
Integrative models of bat rabies immunology, epizootiology and disease demography
Interaction between MHC diversity and constitution, gut microbiota and Astrovirus infections in a neotropical bat
Interferon in lyssavirus infection
Interferon Production and Signaling Pathways Are Antagonized during Henipavirus Infection of Fruit Bat Cell Lines
Interferon Regulatory Factors IRF1 and IRF7 Directly Regulate Gene Expression in Bats in Response to Viral Infection
Interleukin-10 Attenuates Liver Fibrosis Exacerbated by Thermoneutrality
Intermittent binge-like ethanol exposure during adolescence attenuates the febrile response by reducing brown adipose tissue thermogenesis in rats
Interpreting ELISA analyses from wild animal samples: Some recurrent issues and solutions
Interspecific variation in redox status regulation and immune defence in five bat species: the role of ectoparasites
Intravenous Inoculation of a Bat-Associated Rabies Virus Causes Lethal Encephalopathy in Mice through Invasion of the Brain via Neurosecretory Hypothalamic Fibers
INVASION OF MOUSE-BRAIN BY MOUNT ELGON BAT VIRUS
Investigating antibody neutralization of lyssaviruses using lentiviral pseudotypes: a cross-species comparison
Investigation of gray-headed flying foxes (Pteropus poliocephalus) (Megachiroptera: Pteropodidae) and mosquitoes in the ecology of Ross river virus in Australia
INVITRO ANALYSIS OF DELAYED IMMUNE-RESPONSE IN A BAT, PTEROPUS-GIGANTEUS - PROCESS OF CON-A MEDIATED ACTIVATION
IRF7 in the Australian Black Flying Fox, Pteropus alecto: Evidence for a Unique Expression Pattern and Functional Conservation
Is there an advantage to including the nucleoprotein in a rabies glycoprotein subunit vaccine?
Islet transplantation into brown adipose tissue can delay immune rejection
Isolation and Characterization of a Novel Gammaherpesvirus from a Microbat Cell Line
Isolation, antigenicity and immunogenicity of Lleida bat lyssavirus
Jumping species - a mechanism for coronavirus persistence and survival
Lack of Marburg Virus Transmission From Experimentally Infected to Susceptible In-Contact Egyptian Fruit Bats
Lack of SARS-CoV-2 Viral RNA Detection among a Convenience Sampling of Ohio Wildlife, Companion, and Agricultural Animals, 2020-2021
Lactobacillus acidophilus ameliorates obesity in mice through modulation of gut microbiota dysbiosis and intestinal permeability
Land use, season, and parasitism predict metal concentrations in Australian flying fox fur
Landscape and age dynamics of immune cells in the Egyptian rousette bat
Landscape-level toxicant exposure mediates infection impacts on wildlife populations
Large-scale genome sampling reveals unique immunity and metabolic adaptations in bats
LED layout optimization in visible light communication system by a hybrid immune clonal bat algorithm
Leptospira and paramyxovirus infection dynamics in a bat maternity enlightens pathogen maintenance in wildlife
Lessons from the host defences of bats, a unique viral reservoir
Lethal silver-haired bat rabies virus infection can be prevented by opening the blood-brain barrier
Leukocyte Profiles Reflect Geographic Range Limits in a Widespread Neotropical Bat
Litomosoides Microfilaria in Seven Neotropical Bat Species
Livestock abundance predicts vampire bat demography, immune profiles and bacterial infection risk
Lloviu virus VP24 and VP35 proteins function as innate immune antagonists in human and bat cells
Longitudinal comparative transcriptomics reveals unique mechanisms underlying extended healthspan in bats
Longitudinal deep sequencing informs vector selection and future deployment strategies for transmissible vaccines
Long-Read Sequencing Reveals Rapid Evolution of Immunity- and Cancer-Related Genes in Bats
Lost in deletion: The enigmatic ORF8 protein of SARS-CoV-2
Low compositions of human toll-like receptor 7/8-stimulating RNA motifs in the MERS-CoV, SARS-CoV and SARS-CoV-2 genomes imply a substantial ability to evade human innate immunity
Low genetic diversities of rabies virus populations within different hosts in Brazil
Low Incidence and Mortality from SARS-CoV-2 in Southern Europe. Proposal of a hypothesis for Arthropod borne Herd immunity
LPS-Induced Inhibition of miR-143 Expression in Brown Adipocytes Promotes Thermogenesis and Fever
Lyssavirus glycoproteins expressing immunologically potent foreign B cell and cytotoxic T lymphocyte epitopes as prototypes for multivalent vaccines
Lyssavirus infection activates interferon gene expression in the brain
Lyssavirus infection: 'Low dose, multiple exposure' in the mouse model
Lyssavirus Vaccine with a Chimeric Glycoprotein Protects across Phylogroups
mAb therapy controls CNS-resident lyssavirus infection via a CD4 T cell-dependent mechanism
Major histocompatibility complex variation is similar in little brown bats before and after white-nose syndrome outbreak
Malnutrition and parasitism shape ecosystem services provided by dung beetles
Manipulating mitochondrial dynamics in the NTS prevents diet-induced deficits in brown fat morphology and glucose uptake
Mannitol treatment is not effective in therapy of rabies virus infection in mice
Marburg and Ebola Virus Infections Elicit a Complex, Muted Inflammatory State in Bats
Marburg Virus Viral Protein 35 Inhibits Protein Kinase R Activation in a Cell Type-Specific Manner
MASSIVE NECROSIS OF THE BRAIN IN RABIES
Mast Cells and Basophils in the Defense against Ectoparasites: Efficient Degradation of Parasite Anticoagulants by the Connective Tissue Mast Cell Chymases
Maternal antibody and the maintenance of a lyssavirus in populations of seasonally breeding African bats
Mating strategy is determinant of adenovirus prevalence in European bats
Measurement of phagocyte activity in heterotherms
Measures of the Constitutive Immune System Are Linked to Diet and Roosting Habits of Neotropical Bats
Mechanisms for lyssavirus persistence in non-synanthropic bats in Europe: insights from a modeling study
Memory T cell responses targeting the SARS coronavirus persist up to 11 years post-infection
Mercury Bioaccumulation in Two Species of Insectivorous Bats from Urban China: Influence of Species, Age, and Land Use Type
Metabolic cost of acute phase response in the frugivorous bat, Artibeus lituratus
Metabolic Cost of the Activation of Immune Response in the Fish-Eating Myotis (Myotis vivesi): The Effects of Inflammation and the Acute Phase Response
Metabolic dysfunction induced by a high-fat diet modulates hematopoietic stem and myeloid progenitor cells in brown adipose tissue of mice
Metagenomic and Metabolomic Characterization of Rabies Encephalitis: New Insights into the Treatment of an Ancient Disease
Metagenomics-enabled reverse-genetics assembly and characterization of myotis bat morbillivirus
Metal and metalloid exposure and oxidative status in free-living individuals of Myotis daubentonii
MHC class II DRB diversity, selection pattern and population structure in a neotropical bat species, Noctilio albiventris
MHC-DRB exon 2 diversity of the Jamaican fruit-eating bat (Artibeus jamaicensis) from Mexico
MicroRNAs for Virus Pathogenicity and Host Responses, Identified in SARS-CoV-2 Genomes, May Play Roles in Viral-Host Co-Evolution in Putative Zoonotic Host Species
Microsatellite Instability Analysis and Its Prognostic Value in Invasive Nonampullary Duodenal Adenocarcinoma
Microsatellite instability in Japanese female patients with triple-negative breast cancer
Microsatellite Instability Occurs Rarely in Patients with Cholangiocarcinoma: A Retrospective Study from a German Tertiary Care Hospital
Microsatellite Status Detection of Colorectal Cancer: Evaluation of Inconsistency between PCR and IHC
Middle East Respiratory Syndrome Coronavirus NS4b Protein Inhibits Host RNase L Activation
Middle East Respiratory Syndrome Coronavirus-Encoded Accessory Proteins Impair MDA5-and TBK1-Mediated Activation of NF-κB
Migratory animals feel the cost of getting sick: A meta-analysis across species
MODELING EVOLUTION AND PERSISTENCE OF NEUROLOGICAL VIRAL DISEASES IN WILD POPULATIONS
Modeling vaccination strategies to control white-nose syndrome in little brown bat colonies
Mokola virus involved in a human contact (South Africa)
Molecular characterisation of RIG-I-like helicases in the black flying fox, Pteropus alecto
Molecular characterisation of Toll-like receptors in the black flying fox Pteropus alecto
Molecular characterization of RIG-I, STAT-1 and IFN-beta in the horseshoe bat
Molecular cloning and sequencing of the cDNA encoding the bat CD4
Molecular Cloning and Sequencing of the cDNAs Encoding the Bat Interleukin (IL)-2, IL-4, IL-6, IL40, IL-12p40, and Tumor Necrosis Factor-Alpha
Molecular cloning, expression, bioinformatics analysis and bioactivity characterization of TNF13B (BAFF) gene in bat (Vespertilio superans Thomas)
Molecular structure, expression analysis and functional characterization of APRIL (TNFSF13) gene in bat (Vespertilio superans Thomas)
Monitoring honeybee venom immunotherapy in children with the basophil activation test
MONOPHYLY AND MOLECULAR EVOLUTION WITHIN 3 PHYLLOSTOMID BAT GENERA
Monthly Mean Streamflow Prediction Based on Bat Algorithm-Support Vector Machine
MR1-Restricted T Cells with MAIT-like Characteristics Are Functionally Conserved in the Pteropid Bat Pteropus alecto
Multiantigen pan-sarbecovirus DNA vaccines generate protective T cell immune responses
Multiomics and bioinformatics identify differentially expressed effectors in the brain of Toxoplasma gondii infected masked palm civet
Multiple SARS-CoV-2 variants escape neutralization by vaccine-induced humoral immunity
Murine and related chapparvoviruses are nephro-tropic and produce novel accessory proteins in infected kidneys
Murine Coronavirus Ubiquitin-Like Domain Is Important for Papain-Like Protease Stability and Viral Pathogenesis
Murine models susceptibility to distinct Trypanosoma cruzi I genotypes infection
Myeloid-resident neuropilin-1 influences brown adipose tissue in obesity
Naive human B cells engage the receptor binding domain of SARS-CoV-2, variants of concern, and related sarbecoviruses
Nanoparticle-allergen interactions mediate human allergic responses: protein corona characterization and cellular responses
Natural and experimental infection of sheep with European bat lyssavirus type-1 of Danish bat origin
Natural killer cells from human immunodeficiency virus (HIV)-infected individuals are an important source of CC-chemokines and suppress HIV-1 entry and replication in vitro
Natural killer cells inhibit metastasis of ovarian carcinoma cells and show therapeutic effects in a murine model of ovarian cancer
Natural selection in bats with historical exposure to white-nose syndrome
Naturally Acquired Rabies Virus Infections in Wild-Caught Bats
NATURALLY OCCURRING RABIES VIRUS AND NEUTRALIZING ANTIBODY IN 2 SPECIES OF INSECTIVOROUS BATS OF NEW-YORK STATE
Nature of selection varies on different domains of IFI16-like PYHIN genes in ruminants
Neonates of the Mediterranean horseshoe bat, Rhinolophus euryale, pay no cost in body mass or length-adjusted body mass on account of the load of the ectoparasite Eyndhovenia euryalis
Neotropical primary bat cell lines show restricted dengue virus replication
Neural circuits mediating circulating interleukin-1β-evoked fever in the absence of prostaglandin E2 production
Neuroglia infection by rabies virus after anterograde virus spread in peripheral neurons
Neutralizing antibody vaccine for pandemic and pre-emergent coronaviruses
New approaches to the development of live attenuated rabies vaccines
New aspects of rabies with emphasis on epidemiology, diagnosis, and prevention of the disease in the United States
New hypotheses of cell type diversity and novelty from orthology-driven comparative single cell and nuclei transcriptomics in echinoderms
New insights into the germline genes and CDR3 repertoire of the TCRb chain in Chiroptera
Next-generation serology: integrating cross-sectional and capture-recapture approaches to infer disease dynamics
Nipah virus attachment glycoprotein ectodomain delivered by type 5 adenovirus vector elicits broad immune response against NiV and HeV
Nipah virus dynamics in bats and implications for spillover to humans
Nipah virus W protein harnesses nuclear 14-3-3 to inhibit NF-κB-induced proinflammatory response
Nipah virus: Vaccination and passive protection studies in a hamster model
Nipah viruses from Malaysia and Bangladesh: two of a kind?
No Evidence of Microsatellite Instability and Loss of Mismatch-Repair-Protein Expression in Squamous Cell Carcinoma of the Penis
No fever and leucocytosis in response to a lipopolysaccharide challenge in an insectivorous bat
No short-term effect of handling and capture stress on immune responses of bats assessed by bacterial killing assay
Nonlinear response properties of combination-sensitive electrosensory neurons in the midbrain of Gymnarchus niloticus
Non-neutral evolution of the major histocompatibility complex class II gene DRB1 in the sac-winged bat Saccopteryx bilineata
Non-structural genes of novel lemur adenoviruses reveal codivergence of virus and host
Nonstructural proteins NS7b and NS8 are likely to be phylogenetically associated with evolution of 2019-nCoV
Novel activities by ebolavirus and marburgvirus interferon antagonists revealed using a standardized in vitro reporter system
Novel Bat Influenza Virus NS1 Proteins Bind Double-Stranded RNA and Antagonize Host Innate Immunity
Novel Coronavirus-2019 (2019-nCoV): Perspectives of emergence, prophylaxis and predicted treatment approaches
Novel de Novo Genome of Cynopterus brachyotis Reveals Evolutionarily Abrupt Shifts in Gene Family Composition across Fruit Bats
Novel virus-like nanoparticle vaccine effectively protects animal model from SARS-CoV-2 infection
Nucleocytoplasmic trafficking of Nipah virus W protein involves multiple discrete interactions with the nuclear import and export machinery
Obesity Alters B Cell and Macrophage Populations in Brown Adipose Tissue
Occupational cannabis exposure and allergy risks
Olanzapine induces weight gain in offspring of prenatally exposed poly I:C rats by reducing brown fat thermogenic activity
Olfactory cues of mate quality in mammals: inflammatory response is higher in males of long-nosed bats with odorous dorsal patch
Opening the file drawer: Unexpected insights from a chytrid infection experiment
Optimizing the delivery of self-disseminating vaccines in fluctuating wildlife populations
Optimizing tools for evaluating challenge outcomes in children with cashew nut allergy
ORF3c is expressed in SARS-CoV-2-infected cells and inhibits innate sensing by targeting MAVS
Organ-specific changes in norepinephrine turnover against various stress conditions in thermoneutral mice
Origin, Genetic Diversity, and Evolutionary Dynamics of Novel Porcine Circovirus 3
Orthogonal genome-wide screens of bat cells identify MTHFD1 as a target of broad antiviral therapy
Oxidant/Antioxidant Status in Children and Adolescents With Immune Thrombocytopenia (ITP) and the Role of an Adjuvant Antioxidant Therapy
Oxidative damage varies in response to bacterial, fungal and viral antigen challenges in bats
Oxidative stress of red blood cells during Bacillus Calmette-Guerin intravesical instillations
p62 Links β-adrenergic input to mitochondrial function and thermogenesis
PACT establishes a posttranscriptional brake on mitochondrial biogenesis by promoting the maturation of miR-181c
Pangenomic and immunoinformatics based analysis of Nipah virus revealed CD4 and CD8 T-Cell epitopes as potential vaccine candidates
Pan-mammalian analysis of molecular constraints underlying extended lifespan
Pan-Sarbecovirus Neutralizing Antibodies in BNT162b2-Immunized SARS-CoV-1 Survivors
Parallels in Amphibian and Bat Declines from Pathogenic Fungi
Parasite diversity of European Myotis species with special emphasis on Myotis myotis (Microchiroptera, Vespertilionidae) from a typical nursery roost
Partial removal of brown adipose tissue enhances humoral immunity in warm-acclimated Mongolian gerbils (Meriones unguiculatus)
Passive immune basophil activation test for the identification of allergic episodes from various adverse events elicited by haematopoietic cell transplantation: A pilot study
Passive Immunotherapy with Dromedary Immune Serum in an Experimental Animal Model for Middle East Respiratory Syndrome Coronavirus Infection
Path Planning of an Unmanned Combat Aerial Vehicle with an Extended-Treatment-Approach-Based Immune Plasma Algorithm
PATHOGENESIS AND IMMUNE-RESPONSE TO PARACOCCIDIOIDES-BRASILIENSIS IN THE FRUCTIVOROUS BAT, ARTIBEUS-LITURATUS
Pathogenesis of infections caused by SARS-CoV-2
Pathogenesis studies with Australian bat lyssavirus in grey-headed flying foxes (Pteropus poliocephalus)
Pathogenicity and virulence of Marburg virus
PATHOGENICITY OF DIFFERENT RABIES VIRUS ISOLATES AND PROTECTION TEST IN VACCINATED MICE
Pathology in euthermic bats with white nose syndrome suggests a natural manifestation of immune reconstitution inflammatory syndrome
PD-L1 is an activation-independent marker of brown adipocytes
Peptide presentation by bat MHC class I provides new insight into the antiviral immunity of bats
Peptide Presentations of Marsupial MHC Class I Visualize Immune Features of Lower Mammals Paralleled with Bats
Peptidogalactomannan from Histoplasma capsulatum yeast cell wall: role of the chemical structure in recognition and activation by peritoneal macrophages
Performance of bat-derived macrophages at different temperatures
Phagocyte activity reflects mammalian homeo- and hetero-thermic physiological states
Phase II clinical trial using anti-CD3 x anti-HER2 bispecific antibody armed activated T cells (HER2 BATs) consolidation therapy for HER2 negative (0-2+) metastatic breast cancer
Phenotypic and functional characterization of the major lymphocyte populations in the fruit-eating bat Pteropus alecto
Phenotypic Divergence of P Proteins of Australian Bat Lyssavirus Lineages Circulating in Microbats and Flying Foxes
Phenotypic plasticity in the greater mouse-eared bat in extremely different roost conditions
Phenotyping bleeding
Phylogeography, population dynamics, and molecular evolution of European bat lyssaviruses
Physiological and Ecological Correlates of the Cellular and Humoral Innate Immune Responses in an Insular Desert Bat: The Fish-Eating Myotis (Myotis vivesi)
Pinniped Diphyly and Bat Triphyly: More Homology Errors Drive Conflicts in the Mammalian Tree
Placental invasiveness mediates the evolution of hybrid inviability in mammals
PLAQUE-FORMING CELL ASSAY FOR ANTIBODY SECRETING CELLS IN THE BAT PTEROPUS-GIGANTEUS
Plasma proteomic analysis of active and torpid greater mouseeared bats (Myotis myotis)
Plasma proteomic profiles differ between European and North American myotid bats colonized by Pseudogymnoascus destructans
Plasma testosterone levels decrease after activation of skin immune system in a free-ranging mammal
PLSCR1 is a cell-autonomous defence factor against SARS-CoV-2 infection
Polymorphisms and haplotypes in VDR gene are associated with female idiopathic infertility
Porcine Deltacoronavirus Accessory Protein NS6 Antagonizes Interferon Beta Production by Interfering with the Binding of RIG-I/MDA5 to Double-Stranded RNA
Porcine Epidemic Diarrhea Virus 3C-Like Protease Regulates Its Interferon Antagonism by Cleaving NEMO
Porphyromonas gingivalis-derived lipopolysaccharide inhibits brown adipocyte differentiation via lncRNA-BATE10
Positive Selection and Duplication of Bat TRIM Family Proteins
Positive Selection and Gene Expression Analyses from Salivary Glands Reveal Discrete Adaptations within the Ecologically Diverse Bat Family Phyllostomidae
Positive Selection of a Serine Residue in Bat IRF3 Confers Enhanced Antiviral Protection
Positively selected genes in the hoary bat (Lasiurus cinereus) lineage: prominence of thymus expression, immune and metabolic function, and regions of ancient synteny
Possible Prophylactic Approach for SARS-CoV-2 Infection by Combination of Melatonin, Vitamin C and Zinc in Animals
Potency of veterinary rabies vaccines in the Netherlands: A case for continued vigilance
Potential links between brown adipose tissue, circadian dysregulation, and suicide risk
Potential Therapeutic Target and Vaccines for SARS-CoV-2
Predicting reactivity threshold in children with anaphylaxis to peanut
Predictors and immunological correlates of sublethal mercury exposure in vampire bats
Prevalence of immune disease in patients with wounds presenting to a tertiary wound healing centre
PREVALENCE OF NEUTRALIZING ANTIBODIES TO RABIES VIRUS IN SERUM OF SEVEN SPECIES OF INSECTIVOROUS BATS FROM COLORADO AND NEW MEXICO, UNITED STATES
Prevalence of non-tuberculous mycobacteria in gestating common noctule (Nyctalus noctula) females
PREVALENCE OF RABIES SPECIFIC ANTIBODIES IN THE MEXICAN FREE-TAILED BAT (TADARIDA-BRASILIENSIS-MEXICANA) AT LAVA CAVE, NEW-MEXICO
Prevention of human rabies: a challenge for the European Union and the European Economic Area
Prevention of melanoma metastases in lungs of BAT treated and peptide immunized mice
Profile of Cytokines and Chemokines Triggered by Wild-Type Strains of Rabies Virus in Mice
Profiling the immunome of little brown myotis provides a yardstick for measuring the genetic response to white-nose syndrome
Profiling the Triacylglyceride Contents in Bat Integumentary Lipids by Preparative Thin Layer Chromatography and MALDI-TOF Mass Spectrometry
Prognostic value of blood biomarkers in steroid-refractory or steroid-dependent acute graft-versus-host disease: a REACH2 analysis
Prolonged Bat Call Exposure Induces a Broad Transcriptional Response in the Male Fall Armyworm (Spodoptera frugiperda; Lepidoptera: Noctuidae ) Brain
Protection from Hendra virus infection with Canarypox recombinant vaccine
Protection of bats (Eptesicus fuscus) against rabies following topical or oronasal exposure to a recombinant raccoon poxvirus vaccine
PROTECTIVE ACTIVITY OF A MURINE MONOCLONAL-ANTIBODY AGAINST EUROPEAN BAT LYSSAVIRUS-1 (EBL1) INFECTION IN MICE
Proteomics informed by transcriptomics for characterising differential cellular susceptibility to Nelson Bay orthoreovirus infection
Proteomics informed by transcriptomics reveals Hendra virus sensitizes bat cells to TRAIL-mediated apoptosis
Pseudogymnoascus destructans transcriptome changes during white-nose syndrome infections
Pseudotyped Bat Coronavirus RaTG13 is efficiently neutralised by convalescent sera from SARS-CoV-2 infected patients
Pteropus vampyrus TRIM40 Is an Interferon-Stimulated Gene That Antagonizes RIG-I-like Receptors
Purification and Characterisation of Immunoglobulins from the Australian Black Flying Fox (Pteropus alecto) Using Anti-Fab Affinity Chromatography Reveals the Low Abundance of IgA
Pyrazolones metabolites are relevant for identifying selective anaphylaxis to metamizole
Quantification of Lyssavirus-Neutralizing Antibodies Using Vesicular Stomatitis Virus Pseudotype Particles
Quantifying Antigenic Relationships among the Lyssaviruses
RABIES - EPIDEMIOLOGY, PREVENTION, AND FUTURE-RESEARCH
Rabies antibody levels in bat handlers in the United Kingdom - Immune response before and after purified chick embryo cell rabies booster vaccination
Rabies human diploid cell vaccine elicits cross-neutralising and cross-protecting immune responses against European and Australian bat lyssaviruses
Rabies in red foxes (Vulpes vulpes) experimentally infected with European bat lyssavirus type 1
RABIES IN VACCINATED CATTLE .2. EPIDEMIOLOGIC SITUATION IN THE STATE OF PARANA, BRAZIL, 1984
Rabies post-exposure prophylaxis in Germany - What are the challenges?
Rabies Relevance, Prevention, and Management in Travel Medicine
Rabies update
Rabies virus isolated from insectivorous bats induces different inflammatory responses in experimental model
Rabies: Still a Uniformly Fatal Disease? Historical Occurrence, Epidemiological Trends, and Paradigm Shifts
RABIES-SPECIFIC PRODUCTION OF INTERLEUKIN-2 BY PERIPHERAL-BLOOD LYMPHOCYTES FROM HUMAN RABIES VACCINEES
Raccoon Rabies Virus Variant Transmission Through Solid Organ Transplantation
Rapid Evolution of HERC6 and Duplication of a Chimeric HERC5/6 Gene in Rodents and Bats Suggest an Overlooked Role of HERCs in Mammalian Immunity
Real-Life Utility of Basophil Activation Test in the Diagnosis of Immediate Hypersensitivity Drug Reactions
Recent expansion and adaptive evolution of the carcinoembryonic antigen family in bats of the Yangochiroptera subgroup
Receptor-binding domain of MERS-CoV with optimal immunogen dosage and immunization interval protects human transgenic mice from MERS-CoV infection
Receptor-binding domain-based subunit vaccines against MERS-CoV
Recombinant Marburg viruses containing mutations in the IID region of VP35 prevent inhibition of Host immune responses
Recombinant MVA vaccines: dispelling the myths
Recurrent Loss of Macrodomain Activity in Host Immunity and Viral Proteins
Reduced IFN-β inhibitory activity of Lagos bat virus phosphoproteins in human compared to Eidolon helvum bat cells
Reduced neutralisation of the Delta (B.1.617.2) SARS-CoV-2 variant of concern following vaccination
Regulation of host gene expression by J paramyxovirus
Regulatory role of promoter and 3′ UTR variants of vitamin D receptor gene on cytokine response in pulmonary tuberculosis
Regulatory T cell-like response to SARS-CoV-2 in Jamaican fruit bats (Artibeus jamaicensis) transduced with human ACE2
Relating wing morphology and immune function to patterns of partial and differential bat migration using stable isotopes
Relationship between nucleotide-binding oligomerization domain-containing protein 2 variants and severity of acute pancreatitis
Relationships between host body condition and immunocompetence, not host sex, best predict parasite burden in a bat-helminth system
Release of Immunomodulatory Ebola Virus Glycoprotein-Containing Microvesicles Is Suppressed by Tetherin in a Species-Specific Manner
Renewed Public Health Threat from Emerging Lyssaviruses
Reproduction and nutritional stress are risk factors for Hendra virus infection in little red flying foxes (Pteropus scapulatus)
Reprogrammed Pteropus Bat Stem Cells as A Model to Study Host-Pathogen Interaction during Henipavirus Infection
Resistance is futile: RNA-sequencing reveals differing responses to bat fungal pathogen in Nearctic Myotis lucifugus and Palearctic Myotis myotis
Resistance to oxidative damage but not immunosuppression by organic tin compounds in natural populations of Daubenton's bats (Myotis daubentonii)
Resolving the roles of immunity, pathogenesis, and immigration for rabies persistence in vampire bats
RESPONSE TO VACCINATION WITH A COMMERCIAL INACTIVATED RABIES VACCINE IN A CAPTIVE COLONY OF BRAZILIAN FREE-TAILED BATS (TADARIDA BRASILIENSIS)
Restriction of SARS-CoV-2 replication by receptor transporter protein 4 (RTP4)
Results of vaccination of Asian elephants (Elephas maximus) with monovalent inactivated rabies vaccine
RETRACTED: Middle East Respiratory Syndrome Coronavirus 4a Protein Is a Double-Stranded RNA-Binding Protein That Suppresses PACT-Induced Activation of RIG-I and MDA5 in the Innate Antiviral Response (Retracted Article)
Reversal of Type 1 Diabetes in Mice by Brown Adipose Tissue Transplant
Review of Human Rabies Prophylaxis and Treatment
Robust dengue virus infection in bat cells and limited innate immune responses coupled with positive serology from bats in IndoMalaya and Australasia
Rocuronium Hypersensitivity: Does Off-Target Occupation of the MRGPRX2 Receptor Play a Role?
Role of body temperature variations in bat immune response to viral infections
Role of brown adipose tissue in modulating adipose tissue inflammation and insulin resistance in high-fat diet fed mice
Role of heat shock protein 90 as an antiviral target for swine enteric coronaviruses
ROLE OF IMMUNOGLOBULIN CLASSES IN EXPERIMENTAL HISTOPLASMOSIS IN BATS
Role of pattern recognition receptors and interferon-beta in protecting bat cell lines from encephalomyocarditis virus and Japanese encephalitis virus infection
Role of the blood-brain barrier in rabies virus infection and protection
Roosting ecology and variation in adaptive and innate immune system function in the Brazilian free-tailed bat (Tadarida brasiliensis)
Rousette Bat Dendritic Cells Overcome Marburg Virus-Mediated Antiviral Responses by Upregulation of Interferon-Related Genes While Downregulating Proinflammatory Disease Mediators
SAFETY, IMMUNOGENICITY, AND EFFICACY OF INTRAMUSCULAR AND ORAL DELIVERY OF ERA-G333 RECOMBINANT RABIES VIRUS VACCINE TO BIG BROWN BATS (EPTESICUS FUSCUS)
SAR study culminates in a series of HDAC6 selective inhibitors featuring Schisandrin C-analogous Cap as potential immunomodulatory agents for cancer therapy
Sarbecovirus ORF6 proteins hamper induction of interferon signaling
SARS-CoV-2 infection, neuropathogenesis and transmission among deer mice: Implications for spillback to New World rodents
SARS-CoV-2 Is Restricted by Zinc Finger Antiviral Protein despite Preadaptation to the Low-CpG Environment in Humans
SARS-CoV-2 Omicron variant emerged under immune selection
SARS-CoV-2 ORF3a inhibits cGAS-STING-mediated autophagy flux and antiviral function
SARS-unique fold in the Rousettus bat coronavirus HKU9
Satisfactory immune response following anaphylaxis to PCECV facilitated by the use of steroids and antihistamines
Screening of HIV-1 Env glycoproteins for the ability to raise neutralizing antibody using DNA immunization and recombinant vaccinia virus boosting
Seasonal shedding patterns of diverse henipavirus-related paramyxoviruses in Egyptian rousette bats
Seasonal variations of wing mite infestations in male Daubenton's bats (Myotis daubentonii) in comparison to female and juvenile bats
SELECTIVE DECREASE IN HUMAN-IMMUNODEFICIENCY-VIRUS TYPE-1 (HIV-1)-INDUCED ALPHA-INTERFERON PRODUCTION BY PERIPHERAL-BLOOD MONONUCLEAR-CELLS DURING HIV-1 INFECTION
Selective evolution of Toll-like receptors 3, 7, 8, and 9 in bats
Senescent immune cells accumulation promotes brown adipose tissue dysfunction during aging
Senescent T Cell Induces Brown Adipose Tissue "Whitening" Via Secreting IFN-γ
Sensitivity and specificity of passive immune-basophil activation test to detect allergic transfusion reactions
September 2013-This Month in JoVE
Serological differentiation between COVID-19 and SARS infections
Serological evidence of a pararubulavirus and a betacoronavirus in the geographically isolated Christmas Island flying-fox (Pteropus natalis)
Serological evidence of arenavirus circulation among fruit bats in Trinidad
Serological Surveillance of Rabies in Free-Range and Captive Common Vampire Bats Desmodus rotundus
Seroprevalence in Bats and Detection of Borrelia burgdorferi in Bat Ectoparasites
Serum proteomics reveals a tolerant immune phenotype across multiple pathogen taxa in wild vampire bats
Sexual selection explains more functional variation in the mammalian major histocompatibility complex than parasitism
Short-term thermoneutral housing alters glucose metabolism and markers of adipose tissue browning in response to a high-fat diet in lean mice
Sick bats stay home alone: fruit bats practice social distancing when faced with an immunological challenge
Sickness effects on social interactions depend on the type of behaviour and relationship
SILENT HIV-INFECTION AMONG WIVES OF SEROPOSITIVE HIV CARRIERS IN THE ETHIOPIAN COMMUNITY IN ISRAEL
SIMIAN RETROVIRUS-D SEROGROUP-1 HAS A BROAD CELLULAR TROPISM FOR LYMPHOID AND NONLYMPHOID CELLS
Similarity of mouse perivascular and brown adipose tissues and their resistance to diet-induced inflammation
Simplified AIT for allergy to several tree pollens-Arguments from the immune outcome analyses following treatment with SQ tree SLIT-tablet
Simulated bacterial infection disrupts the circadian fluctuation of immune cells in wrinkle-lipped bats (Chaerephon plicatus)
Single injection recombinant vesicular stomatitis virus vaccines protect ferrets against lethal Nipah virus disease
Single xenotransplant of rat brown adipose tissue prolonged the ovarian lifespan of aging mice by improving follicle survival
Single-cell transcriptome analysis illuminating the characteristics of species-specific innate immune responses against viral infections
Single-cell transcriptome analysis of the in vivo response to viral infection in the cave nectar bat Eonycteris spelaea
Single-dose live-attenuated vesicular stomatitis virus-based vaccine protects African green monkeys from Nipah virus disease
Single-dose mucosal replicon-particle vaccine protects against lethal Nipah virus infection up to 3 days after vaccination
Single-dose replication-defective VSV-based Nipah virus vaccines provide protection from lethal challenge in Syrian hamsters
Six reference-quality genomes reveal evolution of bat adaptations
Six Tissue Transcriptomics Reveals Specific Immune Suppression in Spleen by Dietary Polyunsaturated Fatty Acids
Size and quality information in acoustic signals of Rhinolophus ferrumequinum in distress situations
SK-Channel Activation Alters Peripheral Metabolic Pathways in Mice, but Not Lipopolysaccharide-Induced Fever or Inflammation
Skin pH varies among bat species and seasons and between wild and captive bats
Solving the Mesh Router Nodes Placement in Wireless Mesh Networks Using Coyote Optimization Algorithm
Spatial pattern of genetic diversity and selection in the MHC class II DRB of three Neotropical bat species
Species-Specific Molecular Barriers to SARS-CoV-2 Replication in Bat Cells
Species-specific responses to white-nose syndrome in the Great Lakes region
Specific Alterations in Complement Protein Activity of Little Brown Myotis (Myotis lucifugus) Hibernating in White-Nose Syndrome Affected Sites
Specific bacterial diversity in bats of different food guilds in Southern sierra Oaxaca, Mexico
Sperm production and immune function in two Australian bats, Chalinolobus morio and Nyctophilus geoffroyi
Stability and Structure of Bat Major Histocompatibility Complex Class I with Heterologous β2-Microglobulin
Stable Chromosomal Expression of Shigella flexneri 2a and 3a O-Antigens in the Live Salmonella Oral Vaccine Vector Ty21a
Standardization of bleeding assessment in immune thrombocytopenia: report from the International Working Group
Staphylococcus aureus Complex in the Straw-Colored Fruit Bat (Eidolon helvum) in Nigeria
Stimulation of mitochondrial oxidative capacity in white fat independent of UCP1: A key to lean phenotype
Strategy To Assess Zoonotic Potential Reveals Low Risk Posed by SARS-Related Coronaviruses from Bat and Pangolin
Stridulated soft song by singing insects
STRUCTURAL INTERACTIONS OF TROPHOBLAST AND UTERUS DURING HEMOCHORIAL PLACENTA FORMATION
Structure and Peptidome of the Bat MHC Class I Molecule Reveal a Novel Mechanism Leading to High-Affinity Peptide Binding
Structure of interferon-stimulated gene product 15 (ISG15) from the bat species Myotis davidii and the impact of interdomain ISG15 interactions on viral protein engagement
Structure of the SARS-Unique Domain C From the Bat Coronavirus HKU4
Structure-based design of stabilized recombinant influenza neuraminidase tetramers
Structures of influenza A virus RNA polymerase offer insight into viral genome replication
Studies on B Cells in the Fruit-Eating Black Flying Fox (Pteropus alecto)
STUDIES ON IMMUNE CAPABILITIES OF CHIROPTERA .1. QUANTITATIVE AND QUALITATIVE NATURE OF IMMUNE RESPONSES IN BATS TO BACTERIOPHAGE PHICHI174
STUDIES ON PLASMODIUM ATHERURI
Substance P antagonist (CP-96,345) inhibits HIV-1 replication in human mononuclear phagocytes
Success of Wildlife Disease Treatment Depends on Host Immune Response
Support for viral persistence in bats from age-specific serology and models of maternal immunity
SURFACE-MARKERS ON NATURAL-KILLER CELLS OF THE MOUSE
Surveying the Vampire Bat (Desmodus rotundus) Serum Proteome: A Resource for Identifying Immunological Proteins and Detecting Pathogens
Susceptibility and lack of evidence for a viremic state of rabies in the night owl monkey, Aotus nancymaae
Susceptibility and Pathogenesis of Little Brown Bats (Myotis lucifugus) to Heterologous and Homologous Rabies Viruses
Susceptibility of ferrets (Mustela putorius furo) to experimentally induced rabies with European Bat Lyssaviruses (EBLV)
Susceptibility of North American big brown bats (Eptesicus fuscus) to infection with European bat lyssavirus type 1
Swine acute diarrhea syndrome coronavirus replication in primary human cells reveals potential susceptibility to infection
SYK kinase mediates brown fat differentiation and activation
SYN023, a novel humanized monoclonal antibody cocktail, for post-exposure prophylaxis of rabies
Synchronous shedding of multiple bat paramyxoviruses coincides with peak periods of Hendra virus spillover
Synergetic effects of immune challenge and stress depress cortisol, inflammatory response and antioxidant activity in fish-eating Myotis
T cell epitopes of SARS-CoV-2 spike protein and conserved surface protein of Plasmodium malariae share sequence homology
Taking flight: An ecological, evolutionary and genomic perspective on bat telomeres
Targeting CD138-/CD20+Clonogenic Myeloma Precursor Cells Decreases These Cells and Induces Transferable Antimyeloma Immunity
T-CELL AND B-CELL HUMAN RESPONSES TO EUROPEAN BAT LYSSAVIRUS AFTER POSTEXPOSURE RABIES VACCINATION
T-cell tumour necrosis factor-alpha receptor binding in demented patients
Temporal Dynamics of European Bat Lyssavirus Type 1 and Survival of Myotis myotis Bats in Natural Colonies
Temporal dynamics of the bat wing transcriptome: Insight into gene-expression changes that enable protection against pathogen
Ten-year outcomes of Perioperative Anaphylaxis Workup Study in Hong Kong (PAWS-HK) Performance of diagnostic modalities
Tetherin Inhibits Nipah Virus but Not Ebola Virus Replication in Fruit Bat Cells
The acute phase response elicited by a viral-like molecular pattern increases energy expenditure in Artibeus lituratus
The acute phase response in bats (Carollia perspicillata) varies with time and dose of the immune challenge
The adjuvant activity of BAT antibody enables DNA vaccination to inhibit the progression of established autochthonous Her-2/neu carcinomas in BALB/c mice
The analysis of genome composition and codon bias reveals distinctive patterns between avian and mammalian circoviruses which suggest a potential recombinant origin for Porcine circovirus 3
The antigen-specific cell-mediated immune response in mice is suppressed by infection with pathogenic lyssaviruses
The association between vitamin D receptor polymorphism and phases of chronic hepatitis B infection in HBV carriers in Thailand
The Basophil Activation Test Can Be of Value for Diagnosing Immediate Allergic Reactions to Omeprazole
THE BASOPHIL ACTIVATION TEST IN IMMEDIATE DRUG ALLERGY
The Bat as a New Model of Cortical Development
The effect of low and high plasma levels of insulin-like growth factor-1 (IGF-1) on the morphology of major organs: studies of Laron dwarf and bovine growth hormone transgenic (bGHTg) mice
The effect of short-term food restriction on the metabolic cost of the acute phase response in the fish-eating Myotis (Myotis vivesi)
The effect of water contamination and host-related factors on ectoparasite load in an insectivorous bat
The Egyptian Rousette Genome Reveals Unexpected Features of Bat Antiviral Immunity
The Emergence of Ebola virus in humans: a long process not yet fully understood
The energetic cost of mounting an immune response for Pallas's long-tongued bat (Glossophaga soricina)
The Evolution and Biology of SARS-CoV-2 Variants
The evolution of antimicrobial peptides in Chiroptera
The evolution of endogenous retroviral envelope genes in bats and their potential contribution to host biology
The evolution of S100A7: an unusual gene expansion in Myotis bats
The first data on the infestation of the parti-coloured bat, Vespertilio murinus (Chiroptera, Vespertilionidae), with gamasid mites, Steatonyssus spinosus (Mesostigmata, Gamasina, Macronyssidae)
The generation of immune-induced fever and emotional stress-induced hyperthermia in mice does not involve brown adipose tissue thermogenesis
The gut microbiota of bats confers tolerance to influenza virus (H1N1) infection in mice
The heart microbiome of insectivorous bats from Central and South Eastern Europe
The human health and conservation relevance of food taboos in northeastern Madagascar
The IFN Response in Bats Displays Distinctive IFN-Stimulated Gene Expression Kinetics with Atypical RNASEL Induction
The immune gene repertoire of an important viral reservoir, the Australian black flying fox
The immune response of bats differs between pre-migration and migration seasons
The immune-modulating pregnancy-specific glycoproteins evolve rapidly and their presence correlates with hemochorial placentation in primates
The Indirect Basophil Activation Test Is a Safe, Reliable, and Accessible Tool to Diagnose a Peanut Allergy in Children
The Kidney-Associated Microbiome of Wild-Caught Artibeus spp. in Grenada, West Indies
The little brown bat, M. lucifugus, displays a highly diverse VH, DH and JH repertoire but little evidence of somatic hypermutation
The Lyssavirus glycoprotein: A key to cross-immunity
The Middle East Respiratory Syndrome-How Worried Should We Be?
The mitochondrial protein PGAM5 suppresses energy consumption in brown adipocytes by repressing expression of uncoupling protein 1
The NS1 gene from bat-derived influenza-like virus H17N10 can be rescued in influenza A PR8 backbone
The Nucleocapsid Proteins of SARS-CoV-2 and Its Close Relative Bat Coronavirus RaTG13 Are Capable of Inhibiting PKR- and RNase L-Mediated Antiviral Pathways
The ORF4b-encoded accessory proteins of Middle East respiratory syndrome coronavirus and two related bat coronaviruses localize to the nucleus and inhibit innate immune signalling
The origin and evolution of emerged swine acute diarrhea syndrome coronavirus with zoonotic potential
The other white-nose syndrome transcriptome: Tolerant and susceptible hosts respond differently to the pathogen Pseudogymnoascus destructans
The Potential Role of Endogenous Viral Elements in the Evolution of Bats as Reservoirs for Zoonotic Viruses
The role of basophil activation test in allergic bronchopulmonary aspergillosis and Aspergillus fumigatus sensitization in cystic fibrosis patients
The Role of Prostaglandin E2 Synthesized in Rat Lateral Parabrachial Nucleus in LPS-Induced Fever
The SARS coronavirus papain like protease can inhibit IRF3 at a post activation step that requires deubiquitination activity
The selective glucocorticoid receptor antagonist CORT125281 has tissue-specific activity
The Serological Prevalence of Rabies Virus-Neutralizing Antibodies in the Bat Population on the Caribbean Island of Trinidad
The soluble isoform of human FcεRI is an endogenous inhibitor of IgE-mediated mast cell responses
The spleen morphophysiology of fruit bats
The Structural Features ofHenipavirusMatrix Protein Driving Intracellular Trafficking
The structure of songbird MHC class I reveals antigen binding that is flexible at the N-terminus and static at the C-terminus
The Tetherin Antagonism of the Ebola Virus Glycoprotein Requires an Intact Receptor-Binding Domain and Can Be Blocked by GP1-Specific Antibodies
The two suborders of chiropterans have the canonical heavy-chain immunoglobulin (Ig) gene repertoire of eutherian mammals
The White-Nose Syndrome Transcriptome: Activation of Anti-fungal Host Responses in Wing Tissue of Hibernating Little Brown Myotis
Tissue-specific functional interaction between apolipoproteins A1 and E in cold-induced adipose organ mitochondrial energy metabolism
Tools to study pathogen-host interactions in bats
Towards Development of an Anti-Vampire Bat Vaccine for Rabies Management: Inoculation of Vampire Bat Saliva Induces Immune-Mediated Resistance
Towards our understanding of SARS-CoV, an emerging and devastating but quickly conquered virus
TR Locus Annotation and Characteristics of Rhinolophus ferrumequinum
Tracking sickness effects on social encounters via continuous proximity sensing in wild vampire bats
Transcriptional dynamics of transposable elements in the type I IFN response in Myotis lucifugus cells
Transcriptional Landscaping Identifies a Beige Adipocyte Depot in the Newborn Mouse
Transcriptome Profiling of the Virus-Induced Innate Immune Response in Pteropus vampyrus and Its Attenuation by Nipah Virus Interferon Antagonist Functions
Transcriptome Sequencing and Annotation for the Jamaican Fruit Bat (Artibeus jamaicensis)
Transcriptomic analysis elucidates evolution of the major histocompatibility complex class I in neotropical bats
Transcriptomic responses of bat cells to European bat lyssavirus 1 infection under conditions simulating euthermia and hibernation
Transcriptomic Signatures of Tacaribe Virus-Infected Jamaican Fruit Bats
Transcriptomics Dissection of Calorie Restriction and Exercise Training in Brown Adipose Tissue and Skeletal Muscle
Transmission dynamics of lyssavirus in Myotis myotis: mechanistic modelling study based on longitudinal seroprevalence data
Transmission routes of neuropathogenic pathogens-Possible mechanisms of neuroinvasion
Treatment with BAT monoclonal antibody decreases tumor burden in a murine model of leukemia/lymphoma
Tumour-infiltrating lymphocytes in colorectal cancer with microsatellite instability are activated and cytotoxic
Two Different Composite Markers Predict Severity and Threshold Dose in Peanut Allergy
Type I Interferon Susceptibility Distinguishes SARS-CoV-2 from SARS-CoV
Type III IFN Receptor Expression and Functional Characterisation in the Pteropid Bat, Pteropus alecto
Type III IFNs in Pteropid Bats: Differential Expression Patterns Provide Evidence for Distinct Roles in Antiviral Immunity
UCP1 deficiency causes brown fat respiratory chain depletion and sensitizes mitochondria to calcium overload-induced dysfunction
Uncoupling protein-1 deficiency promotes brown adipose tissue inflammation and ER stress
Understanding the complexities of SARS-CoV2 infection and its immunology: A road to immune-based therapeutics
Understanding the incidence and timing of rabies cases in domestic animals and wildlife in south-east Tanzania in the presence of widespread domestic dog vaccination campaigns
Unique Evolution of Antiviral Tetherin in Bats
Unique Loss of the PYHIN Gene Family in Bats Amongst Mammals: Implications for Inflammasome Sensing
Unlocking bat immunology: establishment of Pteropus alecto bone marrow-derived dendritic cells and macrophages
Up-regulation of chemokine gene transcripts and T-cell infiltration into the central nervous system and dorsal root ganglia are characteristics of experimental European bat lyssavirus type 2 infection of mice
Urban habituation, ecological connectivity and epidemic dampening: the emergence of Hendra virus from flying foxes (Pteropus spp.)
Use of the Basophil Activation Test May Reduce the Need for Drug Provocation in Amoxicillin-Clavulanic Allergy
Using Serology to Assist with Complicated Post-Exposure Prophylaxis for Rabies and Australian Bat Lyssavirus
Vaccination of Egyptian fruit bats (Rousettus aegyptiacus) with monovalent inactivated rabies vaccine
Vaccination of ferrets with a recombinant G glycoprotein subunit vaccine provides protection against Nipah virus disease for over 12 months
Vaccination of mice with recombinant baculovirus expressing spike or nucleocapsid protein of SARS-like coronavirus generates humoral and cellular immune responses
Vaccine efficacy in senescent mice challenged with recombinant SARS-CoV bearing epidemic and zoonotic spike variants
Vaccines based on the fusion protein consensus sequence protect Syrian hamsters from Nipah virus infection
Variability in Seroprevalence of Rabies Virus Neutralizing Antibodies and Associated Factors in a Colorado Population of Big Brown Bats (Eptesicus fuscus)
Variation of parasitism patterns in bats during hibernation: the effect of host species, resources, health status, and hibernation period
VDR polymorphisms influence the immune response in type 1 diabetic children from Santiago, Chile
VENEZUELAN ENCEPHALITIS-VIRUS INFECTION IN NEOTROPICAL BATS .1. NATURAL INFECTION IN A GUATEMALAN ENZOOTIC FOCUS
Viperin from the dromedary camel: First report of an antiviral interferon-responsive gene from camelids
Viral and Host Attributes Underlying the Origins of Zoonotic Coronaviruses in Bats
Viral antibody dynamics in a chiropteran host
Viral zoonotic risk is homogenous among taxonomic orders of mammalian and avian reservoir hosts
Virally-vectored vaccine candidates against white-nose syndrome induce anti-fungal immune response in little brown bats (Myotis lucifugus)
Virology, Immunology and Pathology of Human Rabies During Treatment
Virulence, pathology, and pathogenesis of Pteropine orthoreovirus (PRV) in BALB/c mice: Development of an animal infection model for PRV
Viruses in bats and potential spillover to animals and humans
Virus-Like Particles of SARS-Like Coronavirus Formed by Membrane Proteins from Different Origins Demonstrate Stimulating Activity in Human Dendritic Cells
Vitamin D receptor allele combinations influence genetic susceptibility to type 1 diabetes in Germans
Vitamin D Receptor Gene Polymorphisms Are Associated With Leprosy in Southern Brazil
Volatile metabolomic signatures of rabies immunization in two mesocarnivore species
What is stirring in the reservoir? Modelling mechanisms of henipavirus circulation in fruit bat hosts
White-Nose Syndrome Disrupts the Splenic Lipidome of Little Brown Bats (Myotis lucifugus) at Early Disease Stages
White-nose syndrome is likely to extirpate the endangered Indiana bat over large parts of its range
Why we can prevent, control and possibly treat - but will not eradicate - rabies
Yijung-tang improves thermogenesis and reduces inflammation associated with gut microbiota in hypothyroid rats

[truncated: 5 more sheets: Table S11, Table S12, Table S13, Table S14, Table S15]
